# Supplementary material for: A randomized trial to evaluate the impact of copra meal hydrolysate on gastrointestinal symptoms and gut microbiome
Source: PeerJ. 2021 Sep 15;9:e12158. doi: 10.7717/peerj.12158 (PMC8449532; doi:10.7717/peerj.12158)
Supplement: Supplemental Information 2 [file peerj-09-12158-s002.xlsx]

## Sheet: Sheet1
Supplemental Table S1 Demographic characteristics of study all participants
	Code	Group	Age (year)	Sex	Weight(Kg)	Height(cm)	Body Mass index
Control-1	162	Placebo	21	Female	55.7	163	20.9643
Control-2	163	Placebo	28	Male	71.7	177	22.8861
Control-3	263	Placebo	29	Female	55.9	159	22.1115
Control-4	265	Placebo	30	Male	72.2	170	24.9827
Control-5	361	Placebo	27	Female	46.5	158	18.6268
Control-6	364	Placebo	31	Female	61	160	23.8281
Control-7	461	Placebo	32	Female	46	153	19.6506
Control-8	466	Placebo	35	Female	46.9	156	19.2719
Control-9	564	Placebo	22	Female	46.2	158	18.5066
Control-10	566	Placebo	32	Female	70.2	168	24.8724
Control-11	661	Placebo	23	Female	60.4	165	22.1855
Control-12	665	Placebo	23	Female	59	158	23.634
Control-13	765	Placebo	27	Female	57.5	155	23.9334
Control-14	766	Placebo	26	Female	52.5	160	20.5078
Control-15	863	Placebo	29	Female	52	164	19.3337
Control-16	865	Placebo	28	Male	59.5	175	19.4286
Control-17	963	Placebo	26	Male	66.6	175	21.7469
Control-18	966	Placebo	23	Male	56.6	165	20.7897
Control-19	1062	Placebo	32	Female	50.4	157	20.4471
Control-20	1063	Placebo	30	Female	59	155	24.5578
3CMH-1	161	3CMH	37	Female	52.6	162	20.0427
3CMH-2	165	3CMH	35	Female	53.3	158	21.3507
3CMH-3	262	3CMH	37	Female	60.9	163	22.9214
3CMH-4	264	3CMH	29	Female	54.9	170	18.9965
3CMH-5	362	3CMH	26	Female	48	158	19.2277
3CMH-6	363	3CMH	32	Female	58.4	170	20.2076
3CMH-7	462	3CMH	39	Female	62.8	160	24.5312
3CMH-8	463	3CMH	27	Male	74.1	173	24.7586
3CMH-9	561	3CMH	36	Female	57.2	159	22.6257
3CMH-10	563	3CMH	38	Male	74.6	174	24.64
3CMH-11	663	3CMH	36	Female	52.4	150	23.2889
3CMH-12	664	3CMH	31	Female	53.1	161	20.4853
3CMH-13	762	3CMH	26	Female	51	158	20.4294
3CMH-14	763	3CMH	34	Female	56	165	20.5693
3CMH-15	861	3CMH	37	Female	56	156	23.0112
3CMH-16	866	3CMH	25	Female	56.2	166	20.3948
3CMH-17	965	3CMH	22	Male	69.7	176	22.5013
3CMH-18	1064	3CMH	23	Male	55.8	165	20.4959
3CMH-19	1066	3CMH	29	Female	50.9	160	19.8828
5CMH-1	164	5CMH	34	Female	53.5	160	20.8984
5CMH-2	166	5CMH	31	Female	44.1	152	19.0876
5CMH-3	261	5CMH	34	Male	47.4	157	19.23
5CMH-4	266	5CMH	36	Female	41.6	145	19.786
5CMH-5	365	5CMH	32	Male	80	180	24.6914
5CMH-6	366	5CMH	36	Female	43.5	153	18.5826
5CMH-7	464	5CMH	33	Female	58.2	157	23.6115
5CMH-8	465	5CMH	39	Female	46.6	156	19.1486
5CMH-9	565	5CMH	31	Female	45	155	18.7305
5CMH-10	662	5CMH	22	Female	52.4	153	22.3846
5CMH-11	666	5CMH	23	Female	46.9	155	19.5213
5CMH-12	761	5CMH	27	Female	54	160	21.0938
5CMH-13	764	5CMH	24	Male	71	174	23.4509
5CMH-14	862	5CMH	22	Female	56.4	165	20.7163
5CMH-15	864	5CMH	33	Female	45.4	155	18.897
5CMH-16	961	5CMH	38	Male	66	173	22.0522
5CMH-17	1065	5CMH	32	Female	48.6	158	19.468
