# Supplementary material for: A randomized trial to evaluate the impact of copra meal hydrolysate on gastrointestinal symptoms and gut microbiome
Source: PeerJ. 2021 Sep 15;9:e12158. doi: 10.7717/peerj.12158 (PMC8449532; doi:10.7717/peerj.12158)
Supplement: Supplemental Information 3 — The diet consumption during testing period were recorded three times per week. [file peerj-09-12158-s003.xlsx]

## Sheet: Sheet1
Supplemental Table S2 Stool record and IgA in all participants
		Baseline								Testing								Washout
	PID No	Defecation times	Size of stool	Stool consistency	Stool color Stool odor	Stool odor	Flatulate and bloating	Discomfort	IgA	Defecation times	Size of stool	Stool consistency	Stool color Stool odor	Stool odor	Flatulate and bloating	Discomfort	IgA	Defecation times	Size of stool	Stool consistency	Stool color Stool odor	Stool odor	Flatulate and bloating	Discomfort
Control-1	162	1	1.14286	3	2.57143	2	0.142857	0.285714	24036.4	1.14286	1.14286	3.42857	3.42857	1.28571	0.285714	0.142857	334104	0.571429	0.43	2.28571	2.14286	0.857143	0.428571	0.142857
Control-2	163	2.14286	4.85714	3.14286	3	3.14286	0.714286	0.714286	9559.5	2	8.71429	6.28571	6.57143	5	1	1	858.4	2	8.71429	6.28571	6.28571	4.85714	0.714286	0.857143
Control-3	263	0.571429	1.14286	1.57143	3.28571	2.71429	0.714286	0.714286	331439	0.571429	1.14286	2.14286	2.42857	2.28571	0.857143	0.857143	334505	0.571429	1.14286	2.14286	3.14286	3.14286	1.14286	1.14286
Control-4	265	2.14286	3.42857	3.14286	3	1	0.428571	0	15873.3	3	9	9	9	9	0	0	15421	3	9	9	9	9	0	0
Control-5	361	0.571429	1.28571	2.42857	2.57143	1.42857	0	0	379.8	0.857143	2.14286	2.42857	3	3	0.285714	0.285714	13580.8	1	1.42857	2.71429	1.71429	3.14286	0.714286	0
Control-6	364	1	2	4.14286	5	5.14286	2.85714	0.714286	16323.1	1.14286	3.71429	4.42857	5.57143	5.42857	3	0	870.25	1.14286	3.71429	4.28571	5.85714	5.28571	3	0
Control-7	461	0.571429	1.28571	1.28571	2.14286	2.57143	0.285714	0.428571	13216	0.571429	1.28571	2.14286	2.42857	2	0.428571	0	13804.6	0.571429	1	1.85714	2.28571	2	0	0
Control-8	466	1.57143	4.42857	5.28571	2.85714	3.57143	1.71429	1.28571	329365	1.42857	2.71571	6.71429	5.28571	4	3.85714	3.57143	88086.9	1.28571	4.71429	2.42857	4.28571	3.42857	0.714286	0.714286
Control-9	564	0.428571	2.85714	1.71429	1.71429	1.71429	0.714286	0.714286	328703	0.857143	2.42857	2.85714	3.28571	3.28571	0.857143	0.571429	331460	0.857143	4.14286	2.71429	3.28571	3.57143	0.714286	0.571429
Control-10	566	1.28571	3.14286	3.14286	3.85714	1.71429	0.857143	0.571429	148.3	0.714286	1.85714	1.71429	2	1.28571	0.857143	0.571429	71.6	0.857143	2.14286	1.85714	2.14286	1.28571	0.714286	0.571429
Control-11	661	0.857143	2	2.42857	2.14286	1.85714	0.857143	1.28571	97.3	1.42857	4.57143	4.71429	3.57143	2.42857	0.571429	0.428571	58292	0.857143	2	2	2.42857	2.42857	1.28571	1
Control-12	665	0.857143	2	2.28571	2.85714	3.28571	0.714286	0.428571	328888	1.42857	2.71429	4.85714	4.71429	4.71429	1.71429	1	4340.2	1	1.85714	3.14286	3.57143	3.28571	1	0.857143
Control-13	765	0.857143	1.28571	2.71429	2.85714	3.85714	0.571429	0.285714		0.428571	1	1.14286	1.42857	1.71429	0.142857	0.142857		0.714286	1.71429	2.28571	2.57143	2.71429	0.857143	0.285714
Control-14	766	0.857143	1.28571	2.42857	2.28571	2.28571	0.571429	0.285714	439610	1	1.85714	4	3.57143	3.57143	0.285714	0.285714	25888.5	0.857143	1.71429	3.42857	3.14286	4	0.428571	0.142857
Control-15	863	1	3.57143	3	3.14286	3.28571	1.28571	0	79069	1.42857	5.71429	4.71429	4	4.71429	0.285714	0.571429	332102	1	4.57143	3	3	3.28571	0.142857	0.142857
Control-16	865	1	2	3	3.57143	3.85714	0.571429	0	334697	0.857143	1.71429	2.71429	3.14286	3.71429	0.857143	0.142857	331782	1	2.71429	3	4	4.14286	1	0
Control-17	963	0.571429	3	2	1.71429	1.14286	1	0.142857	67985.7	0.571429	1.71429	1.71429	2	1.42857	0.142857	0	50919.7	0.571429	2.28571	1.71429	1.85714	1.57143	0.285714	0
Control-18	966	0.571429	2.28571	1.71429	1.57143	1.57143	0.571429	0	787872	1	4.85714	5.14286	2.28571	3.71429	1.57143	1	333494	0.571429	2.85714	2.42857	2.28571	1.71429	0.285714	0
Control-19	1062	1	3.42857	3.14286	3.28571	2.85714	0.857143	0	447746	1	4	3.21429	2.92857	3.14286	0.785714	0.0714286	414388	1	3.85714	3.14286	3.14286	3.14286	1	0
Control-20	1063	1.14286	3.57143	3.42857	3	4.57143	0.714286	0.285714	306968	0.857143	2.71429	2.85714	3.14286	2.85714	0.142857	0.142857	23226	0.714286	2.42857	2.14286	3.14286	2.28571	0	0
		Baseline								Testing								Washout
	PID No	Defecation times	Size of stool	Stool consistency	Stool color Stool odor	Stool odor	Flatulate and bloating	Discomfort	IgA	Defecation times	Size of stool	Stool consistency	Stool color Stool odor	Stool odor	Flatulate and bloating	Discomfort	IgA	Defecation times	Size of stool	Stool consistency	Stool color Stool odor	Stool odor	Flatulate and bloating	Discomfort
MOS3-1	161	0.857143	1.14286	2.71429	3.42857	0.857143	1.57143	1.14286	636.1	0.857143	1.57143	1.42857	1.57143	0.714286	0	0	11872.7	0.857143	1	1.28571	1.28571	1.14286	0	0
MOS3-2	165	1.14286	1.85714	1	3.14286	0.857143	0	0	13038.5	1	1.00429	4.71429	4.28571	3.85714	0	0	1692	0.857143	1.00286	3.71429	4.14286	3.42857	0	0
MOS3-3	262	0.857143	1.85857	3.71429	2.71429	2.71429	1	0.428571	305.15	1.14286	1.57571	5.42857	4.28571	5.85714	1.42857	1.57143	11773.5	0.571429	1	2	2.28571	2	0	0
MOS3-4	264	1.28571	2.71429	3.42857	4	3.42857	1.28571	0.714286	332369	1.57143	2.85714	6	6	5.71429	1.85714	0.714286	46317.2	1	2	4	3.85714	3.85714	1.14286	0.571429
MOS3-5	362	0.714286	1.71429	2.57143	2.57143	0.714286	1	0.142857	330517	0.857143	1.42857	2.85714	3.85714	1.14286	0.428571	0.285714	331892	0.714286	1.57143	2.42857	3.42857	1.28571	1	0.714286
MOS3-6	363	1	3.14286	1.85714	2.14286	1.71429	0.714286	0.285714	11724.4	0.714286	1.85714	2.57143	3.14286	2.28571	0.571429	0	275.15	1.14286	3.42857	4	4	4	0.428571	0.428571
MOS3-7	462	0.714286	1.42857	2	2	2.28571	1	0.285714	2778.5	1.42857	2.14	4.85714	3.57143	3.71429	1	0.714286	10179.3	1.14286	1.57143	4.28571	4.57143	3.71429	1.14286	0.714286
MOS3-8	463	2.14286	4.42857	6.42857	5.71429	3.28571	1.28571	0	7789.4	2	2.28571	6.42857	4.57143	2.28571	0.428571	0.285714	11059.9	1.71429	2.57143	5.71429	4.57143	3.42857	0.428571	0.285714
MOS3-9	561	0.857143	1.57143	1.57143	1.71429	1.14286	0.857143	0.285714	328597	1	1.71429	2.42857	3.42857	2.28571	0	0	334930	0.714286	1.42857	2	2	1.14286	0	0
MOS3-10	563	1.71429	3.85714	5.85714	5.57143	4.71429	0.571429	0.142857	3050988	1.57143	3.14286	4.85714	4.57143	3	0.428571	0.571429	70829.1	1.28571	3.42857	4.57143	3	2.28571	0.428571	0.428571
MOS3-11	663	1.28571	3.14286	6.42857	4	4.28571	1.42857	1.28571	35197.3	0.857143	2.57143	3.42857	3.42857	2.28571	0.142857	0.714286	37519.6	0.571429	2.14286	2.42857	2.57143	1.42857	0.428571	0.571429
MOS3-12	664	0.857143	1.57143	2.85714	3	2	0.571429	0	11115	0.714286	1.57143	1.85714	2	2.42857	0.285714	0.285714	1034152	1	1.85714	3.14286	3.14286	1.71429	0	0
MOS3-13	762	2.42857	5.71429	6.57143	5.71429	4	2	1.57143	6383.1	1.71429	2.71429	4.28571	5.28571	4.14286	0.714286	0.428571	5140.3	1.71429	2.78571	4	5	3.71429	0.285714	0.142857
MOS3-14	763	0.571429	1.14286	1.42857	2.14286	1.42857	0.142857	0.142857	335876	0.571429	1.42857	1.85714	1.85714	1.28571	0	0	333613	0.857143	2.14286	1.85714	2.14286	2.14286	0	0
MOS3-15	861	0.714286	3.14286	1	2.28571	4.14286	1.85714	1	14888.6	0.857143	2.85714	3	2.57143	4.42857	1.28571	1	10274.7	1	7	4.71429	2	2.28571	0.571429	0
MOS3-16	866	0.714286	2.14286	1.85714	2.42857	1.57143	0	0	333860	0.714286	1.71429	2.57143	2.28571	2.28571	1	0.428571	1129024	0.714286	2	1.85714	2.42857	2.57143	0	0
MOS3-17	965	0.857143	3.14286	3.14286	3.28571	2.85714	1.28571	0.714286	22441.1	0.857143	3.14286	2.57143	3.71429	2.71429	0.714286	0.857143	25756.6	1	2.85714	3.71429	4	3.28571	0.857143	0.285714
MOS3-18	1064	1.14286	3.57143	5.42857	3.71429	2.42857	1.42857	0.571429	1288198	1	3.14286	5.42857	3.57143	1.28571	1.28571	0.857143	330325	0.714286	2.57143	3	3	1.28571	0.857143	0.285714
MOS3-19	1066	1.14286	1.85714	2.85714	4.14286	2.42857	1.14286	0	58938	1	1.14286	2.57143	2.71429	2.71429	0.714286	0.142857	95732	1.42857	1.57143	3.57143	3.71429	3.71429	0.714286	0.142857
		Baseline								Testing								Washout
	PID No	Defecation times	Size of stool	Stool consistency	Stool color Stool odor	Stool odor	Flatulate and bloating	Discomfort	IgA	Defecation times	Size of stool	Stool consistency	Stool color Stool odor	Stool odor	Flatulate and bloating	Discomfort	IgA	Defecation times	Size of stool	Stool consistency	Stool color Stool odor	Stool odor	Flatulate and bloating	Discomfort
MOS5-1	164	1.28571	2.71429	1	1.57143	5	2	1.42857	41664.6	1.28571	3.85714	1.28571	1.28571	6.42857	2.42857	2	997.6	1	3.28571	1	1	5	2	2
MOS5-2	166	0.571429	1.57143	1.71429	1.57143	1.28571	0.857143	0.857143	53283.3	0.857143	2	2.28571	3.85714	2.71429	1.42857	1.57143	16961.5	0.428571	1.28571	0.857143	1.42857	1	0.571429	0.428571
MOS5-3	261	1.42857	4.14286	1.85714	1	2.28571	0.571429	0	10850.2	1.57143	6	4.14286	5	4.14286	1	0	43547.9	1.14286	3.71429	2.71429	3.71429	3.42857	0.428571	0
MOS5-4	266	1	3.14286	3.42857	2.57143	2	0	0	14655.7	1.28571	3.57143	5.14286	4	5.71429	0	0	7727.3	1.14286	4.14286	4.28571	3.57143	3.85714	0	0
MOS5-5	365	1.57143	2.42857	3.28571	3.28571	3.28571	1.85714	0.142857	11986.6	1.42857	3.28571	5.28571	5.57143	5.14286	1.42857	0.571429	17361.8	1.14286	2.42857	3.71429	3.71429	5.71429	1.28571	0
MOS5-6	366	1.28571	3.42857	3	3	1	0.142857	0	6973.1	1	4	4	3	1	0	0	3111.2	0.857143	2.57143	1.71429	3.42857	0.857143	0	0
MOS5-7	464	0.714286	1.28571	2.28571	1.42857	1.42857	1.57143	1	13573.8	0.714286	0.857143	1.57143	1.42857	1.28571	1.28571	0.857143	2773.6	0.714286	1	2.14286	1.71429	1.42857	1	0.714286
MOS5-8	465	1.28571	4.14286	4.42857	5.14286	1.71429	0.714286	0.428571	11442.8	1	3.64286	3.42857	3.28571	1.57143	0.857143	0.857143	3156.4	1.42857	5.71429	5.14286	4.85714	1.85714	0.285714	0.142857
MOS5-9	565	1	3.28571	2.57143	2.71429	1.71429	0.571429	0	331357	1.71429	4.14286	7.42857	3.85714	2.14286	0.285714	0	329862	1.28571	3.14286	4.14286	3.57143	1.42857	0.142857	0
MOS5-10	662	1.42857	4	4.42857	6.57143	3.85714	0.428571	0.285714	18203.1	0.857143	2.14286	2.71429	3.57143	3.42857	0.285714	0.142857	39847.6	0.857143	2.57143	2.85714	3.71429	3.14286	0.142857	0
MOS5-11	666	1	2.71429	3.57143	3.28571	3.28571	0.571429	0.571429	33852.5	1	2.42857	3.71429	3.85714	3.28571	0.285714	0	12568	1	2.42857	3.28571	3.42857	3.28571	0.285714	0
MOS5-12	761	1.57143	2.57143	3	6	2.28571	0.428571	0.285714	137550	1.71429	2.14286	4.71429	5	3.28571	1.42857	0.571429	39546.6	1.28571	1.85714	4.14286	4.14286	2.85714	0.142857	0.428571
MOS5-13	764	0.857143	1.57143	2.85714	3	2.71429	0	0	89503	0.857143	3.57143	3.14286	3.14286	3.28571	1.14286	0	1014.5	0.857143	3	3.71429	3.42857	2.85714	1	0
MOS5-14	862	0.857143	2.71429	3.14286	3.14286	0.857143	0.142857	0	329255	0.857143	2.14286	1.71429	4	0.857143	0	0	21474.9	1	2.71429	2.85714	4	1	0	0
MOS5-15	864	0.285714	1.28571	0.428571	1.28571	1.28571	0.571429	0.285714	14007.5	0.428571	1.42857	1	1	0.714286	0.571429	0.571429	14500.4	0.285714	1.28571	0.857143	0.857143	1.14286	0.571429	0.428571
MOS5-16	961	1.14286	1.57143	2.85714	2.42857	4.28571	2.57143	2.14286	148709	1.14286	1.42857	3.71429	4.71429	4.57143	2.85714	2.42857	11502.1	1.14286	1.28571	3	4.57143	4.28571	2.57143	2
MOS5-17	1065	0.571429	2.28571	2.42857	2	2.71429	0.714286	0.714286	190798	0.285714	0.428571	0.571429	1.42857	1.42857	0.285714	0.142857	84366	0.428571	1.85714	1.28571	1.28571	2.14286	0.571429	0.571429
