# Supplementary material for: A randomized trial to evaluate the impact of copra meal hydrolysate on gastrointestinal symptoms and gut microbiome
Source: PeerJ. 2021 Sep 15;9:e12158. doi: 10.7717/peerj.12158 (PMC8449532; doi:10.7717/peerj.12158)
Supplement: Supplemental Information 4 [file peerj-09-12158-s004.xlsx]

## Sheet: Sheet1
Supplemental Table S2 Energy and nutrient consumption of all subjects during testing period
Sample	Code	Group	Carbohydrate (g)									Protein (g)									Fat (g)									Fiber(g)									Sugar(g)									Saturated (g)
			Week3_1st	Week3_2nd	Week3_3rd	Week4_1st	Week4_2nd	Week4_3rd	Week5_1st	Week5_2nd	Week5_3rd	Week3_1st	Week3_2nd	Week3_3rd	Week4_1st	Week4_2nd	Week4_3rd	Week5_1st	Week5_2nd	Week5_3rd	Week3_1st	Week3_2nd	Week3_3rd	Week4_1st	Week4_2nd	Week4_3rd	Week5_1st	Week5_2nd	Week5_3rd	Week3_1st	Week3_2nd	Week3_3rd	Week4_1st	Week4_2nd	Week4_3rd	Week5_1st	Week5_2nd	Week5_3rd	Week3_1st	Week3_2nd	Week3_3rd	Week4_1st	Week4_2nd	Week4_3rd	Week5_1st	Week5_2nd	Week5_3rd	Week3_1st	Week3_2nd
Control-1	162	Placebo	184.627	89.0244	179.164	184.695	154.777	176.13	189.496	77.9948	127.755	45.9475	31.8439	46.5128	30.1636	30.4037	39.0295	41.7606	33.5307	45.4256	24.0861	21.7518	24.683	39.6186	21.4638	24.6244	29.9948	45.1503	35.8327	5.69305	10.1556	3.06402	7.1844	11.3428	19.6563	9.29234	3.29986	1.52943	69.1934	50.4414	67.855	101.309	61.2521	83.1331	40.3924	12.0063	80.544	8.54759	7.31265
Control-2	163	Placebo	122.346	163.442	165.312	160.952	192.135	117.669	159.723	104.005	169.408	68.6434	66.3785	54.5318	70.5278	51.9757	58.4218	93.6161	41.7235	64.5888	42.6553	42.9537	89.7244	69.6988	54.2016	35.8807	45.9811	21.8449	30.475	4.22687	5.24283	9.31406	5.79792	5.12806	0.9137	2.41594	3.17093	7.15703	3.81505	30.2171	51.5374	30.1135	55.7482	6.47778	24.6995	13.1633	43.9939	15.3587	14.1338
Control-3	263	Placebo	182.9	221.304	144.723	143.392	212.358	195.607	238.429	267.495	154.327	88.339	59.0157	40.8587	40.684	43.8513	54.7056	51.2125	60.7358	57.4959	50.7135	73.5925	62.9371	33.2651	41.8842	60.6653	64.2269	66.8313	79.532	3.41305	9.2264	1.44404	2.26092	3.86995	1.63315	10.8108	8.15499	6.11264	50.4943	58.6293	9.51691	56.352	55.5301	74.9804	57.6214	143.543	72.2713	14.9365	13.6672
Control-4	265	Placebo	113.063	179.206	165.545	188.867	105.727	138.411	88.3722	73.3676	128.067	57.7785	62.598	84.1372	109.939	46.0923	77.5082	53.9403	62.3238	67.2931	42.1921	33.5287	79.9274	148.119	52.8658	109.665	59.6384	47.1492	87.572	4.11073	10.4512	9.82735	11.7304	4.18088	15.8997	4.97518	4.09992	10.7167	33.915	81.1135	64.7933	35.023	47.9713	50.184	6.73905	2.3621	40.8867	13.1999	9.37657
Control-5	361	Placebo	125.099	215.663	101.758	191.493	227.99	119.988	158.182	123.015	144.323	46.8847	77.7041	63.4543	38.4512	47.4034	29.6619	60.7756	34.1373	48.488	49.099	54.9645	65.6714	40.4192	59.7815	34.8298	39.1226	32.5309	41.8789	2.77145	3.29311	2.76995	8.24987	3.25306	3.88312	1.96174	4.02422	4.92457	45.3976	95.1535	26.9385	124.785	130.052	112.201	61.7577	52.796	82.6258	17.6548	13.0881
Control-6	364	Placebo	175.372	140.6	214.16	115.162	188.977	256.373	159.03	172.414	146.276	46.742	38.6	47.4435	77.7127	49.7232	79.7649	30.45	76.4286	35.6933	65.8881	41.8246	82.4667	61.0682	72.0178	107.075	31.9595	98.3161	31.1113	2.56306	2.14557	4.70452	5.08269	3.47392	6.47869	4.64489	11.8793	3.68207	118.38	89.7723	89.7256	40.0543	69.5627	103.829	80.3389	61.5877	43.7872	24.7258	13.0168
Control-7	461	Placebo	148.277	122.831	217.431	156.795	73.7557	139.787	136.2	156.006	125.922	83.8049	47.3376	100.871	45.4262	84.5356	109.889	57.178	53.5787	58.4329	51.8172	32.7296	73.4881	69.8612	60.6523	81.8176	43.7745	88.309	39.0527	5.07545	0.80367	3.18187	4.38474	1.33325	2.69389	0.36792	14.011	1.92626	40.9359	51.9352	96.9339	38.0247	2.01883	69.181	0.07332	3.43496	18.7495	15.7017	14.8075
Control-8	466	Placebo	104.932	224.389	132.938	285.749	124.514	135.031	43.7274	57.2547	65.9493	34.1103	59.8271	52.2657	159.104	55.4764	42.2549	50.4208	28.6918	38.6047	20.022	45.5099	56.4456	84.7343	53.1494	66.6797	21.4987	10.8343	34.2935	13.0007	11.8863	5.51268	8.72913	11.3316	8.17143	6.6819	0.824835	1.2237	59.9199	116.143	18.4716	68.7252	68.3407	17.9196	6.09425	10.9363	8.04727	3.89921	24.7433
Control-9	564	Placebo	215.52	344.258	152.851	320.735	367.19	312.28	311.871	384.358	270.519	95.5872	57.0227	34.4117	68.0231	67.3095	63.0799	69.4783	49.7032	35.7846	115.388	45.6941	16.8158	78.299	29.8209	41.6168	82.0756	30.3613	23.3433	15.233	31.2511	12.8338	11.2233	27.2919	24.4843	29.2783	32.5955	34.0519	104.093	109.545	50.6411	129.986	155.176	105.056	170.444	85.3467	58.0096	34.2833	10.8575
Control-10	566	Placebo	115.129	63.1308	87.4495	64.0799	93.012	97.2221	90.5439	59.0008	69.8327	26.1356	34.9303	38.8192	41.757	36.8235	40.8018	34.5625	19.0892	30.1595	27.6077	25.4431	32.0572	30.0228	54.4122	47.8633	25.1427	15.2631	19.9673	2.06367	2.17972	3.08666	2.64894	3.5933	6.65985	4.72345	4.57445	6.49679	47.214	38.5019	33.5156	13.2504	53.9067	53.279	15.0349	12.3084	7.21984	8.59424	8.81218
Control-11	661	Placebo	92.2504	133.603	101.047	238.736	75.7652	187.991	206.597	165.076	83.946	38.7121	56.3245	35.9228	183.146	44.4276	129.891	339.556	75.8677	29.0373	24.8364	51.2998	27.3755	132.799	36.2125	176.759	151.918	94.7985	26.0478	4.62792	1.17296	3.61114	9.75954	3.88676	13.1854	2.58103	7.70728	5.37122	34.9213	37.4802	48.4027	65.6918	22.2429	31.9663	26.7209	59.816	35.2758	0.130548	19.233
Control-12	665	Placebo	69.8889	136.914	193.659	207.575	276.989	118.319	137.068	128.363	219.784	48.1807	24.6537	43.2704	38.972	31.8708	62.2927	20.0463	50.7199	55.6297	36.1296	20.8604	45.1477	23.095	33.4184	97.657	13.0706	54.52	41.9302	1.35759	4.82087	11.0443	12.5561	12.9035	7.47059	2.29605	0.994452	4.34294	2.99539	30.4576	16.1578	5.64587	5.95502	42.778	3.55992	3.56047	26.9022	11.697	0.312704
Control-13	765	Placebo	287.076	228.295	248.812	163.804	229.755	171.833	197.378	199.11	247.822	63.3567	61.4297	80.2867	63.4727	47.8974	70.4552	50.5175	53.7296	66.8911	69.6648	76.3839	54.1368	52.4384	36.348	40.1057	46.1261	66.7931	66.0091	9.32957	12.3369	2.77835	5.65789	1.85434	3.59938	2.42343	5.88719	4.39417	125.597	99.1833	107.481	88.6124	113.111	33.7133	87.5603	72.7653	86.7806	36.5145	21.5159
Control-14	766	Placebo	192.634	215.671	140.631	227.792	232.378	180.456	179.202	161.507	178.994	57.7762	78.7751	65.8828	75.5039	66.7021	84.1034	61.8893	82.1082	76.8386	83.3186	49.9242	51.7157	71.3131	92.2532	71.9788	35.0767	39.6339	66.9068	7.1939	3.85151	9.92436	9.41323	7.64101	8.00926	7.73722	8.97066	8.51776	84.665	47.2497	70.0263	115.872	135.72	83.5685	57.4758	85.9192	79.0239	24.3013	15.3032
Control-15	863	Placebo	123.992	199.591	170.951	118.945	146.332	161.521	82.5468	313.359	190.515	33.8582	44.1224	65.3851	53.4797	47.5372	34.1496	65.9457	113.627	66.4612	39.5794	38.2657	72.9748	29.1939	33.8149	48.6692	62.3189	102.43	52.0913	6.47299	7.41268	9.33588	6.87229	8.20283	6.9499	6.34273	12.0751	5.93887	19.6329	53.4306	26.6537	32.497	1.955	59.5593	3.64854	127.621	60.9533	19.5911	10.1466
Control-16	865	Placebo	97.6783	70.2941	41.5578	158.592	103.002	247.699	224.387	132.548	137.564	29.2925	34.2153	28.7605	39.7922	47.6598	42.1125	79.0125	78.981	30.493	11.4696	29.6924	20.1263	34.935	51.5061	30.3344	69.626	54.3876	35.8116	3.13722	5.19309	1.58296	2.95922	4.56503	4.27607	2.17755	3.44105	4.09143	29.7681	3.5713	0.46032	27.6679	31.0515	97.5317	130.8	39.5434	48.8567	4.22655	10.0667
Control-17	963	Placebo	139.074	340.426	180.986	509.069	144.821	281.008	204.401	271.386	256.992	64.215	81.4551	186.211	153.867	81.1517	72.9357	94.7325	79.6517	68.2695	71.8868	201.331	121.283	238.34	84.6239	124.271	66.2182	127.37	98.5536	3.61468	30.3247	14.0677	11.2365	3.4962	7.75698	9.38134	10.8051	10.5073	11.8369	108.803	55.0379	182.571	29.7794	80.6846	39.6808	57.1728	109.713	26.5006	43.8057
Control-18	966	Placebo	160.544	110.298	148.312	137.916	119.754	169.284	146.507	121.054	113.63	109.339	58.3919	53.2217	42.4039	78.3964	108.305	65.8592	43.0228	103.779	43.4488	48.7715	29.5663	20.5101	53.3572	62.9054	52.9369	28.3962	119.098	5.78998	2.10505	4.97204	2.33234	4.249	9.32436	9.45015	5.86087	13.7636	82.8264	19.0185	34.0084	33.9548	10.5816	61.7042	42.48	58.6167	14.8517	11.6374	14.0278
Control-19	1062	Placebo	295.912	225.833	332.384	364.614	246.74	340.044	339.672	292.677	334.745	63.7311	88.4547	94.7476	106.246	63.1552	95.9687	95.702	82.8255	76.3158	87.694	70.0218	81.485	120.174	50.283	86.5443	74.5085	68.7351	80.9853	13.0015	14.6804	17.2891	19.7357	6.16827	15.6261	26.9296	10.4912	16.0159	102.004	53.9533	136.819	108.299	101.809	108.263	116.552	87.2449	91.9494	25.6069	17.1469
Control-20	1063	Placebo	140.704	148.744	127.828	95.864	118.496	102.645	146.194	93.244	137.361	50.5968	72.5407	80.0298	37.9621	48.8739	48.9164	38.1645	39.4949	63.1447	23.4252	34.9766	31.4021	36.5181	30.4094	58.1395	40.4521	16.3069	62.0738	5.58877	3.82372	9.84411	5.00886	3.88651	3.33232	5.85732	3.98934	2.92253	59.5964	53.7057	7.19843	39.73	39.9735	16.5366	55.3943	45.2318	45.5167	5.6877	4.3304
CMH3g-1	161	3CMH	237.724	236.565	218.526	407.346	265.645	240.668	290.929	349.281	238.927	67.5338	52.9702	50.3141	60.9414	60.4521	75.3781	83.7376	76.792	70.4128	49.5653	24.5884	37.1083	25.4772	31.4361	67.2708	34.7456	71.6815	40.055	5.37587	4.57506	9.10809	17.7902	4.84143	8.61375	6.83542	17.5088	9.26096	37.369	72.9712	110.598	292.049	54.346	120.754	133.339	163.27	138.366	9.58658	5.53332
CMH3g-2	165	3CMH	256.755	284.417	324.81	218.974	223.052	189.152	203.565	171.171	190.549	59.8846	103.424	110.453	80.1562	52.1092	61.2175	38.2501	78.8142	52.3244	52.1097	114.027	46.6196	54.3151	39.268	23.5396	46.2181	50.919	38.589	6.87638	22.6501	17.1181	7.92388	5.67519	11.5229	7.25274	10.4827	3.58078	65.8995	133.918	144.094	123.398	134.979	118.652	80.398	96.0781	97.0641	20.1973	22.2903
CMH3g-3	262	3CMH	327.039	268.279	146.099	301.675	212.312	317.699	133.441	305.955	332.915	156.587	44.7189	41.076	86.4702	61.7705	145.847	59.0775	73.6428	103.056	120.08	41.3514	24.5567	72.0519	82.7468	151.198	65.0016	88.9922	85.2425	14.1266	17.5592	3.47745	28.0638	18.4518	39.7215	4.92077	22.7963	18.2661	237.342	53.783	89.3842	133.453	42.301	102.89	16.361	121.668	208.383	37.0027	11.3538
CMH3g-4	264	3CMH	168.788	141.18	176.172	180.204	139.796	185.116	158.32	161.016	192.176	60.0301	36.66	41.7404	48.9238	27.1901	72.0127	55.3594	49.3774	56.5	46.1395	25.0853	41.1299	37.2179	49.6717	47.5238	32.781	53.1076	33.0477	8.16685	3.63729	6.22707	13.7726	6.56148	5.7408	3.33119	6.33059	12.8492	37.4778	33.8349	43.4097	41.2058	20.1166	31.9494	33.5378	73.9248	95.357	15.4066	8.22476
CMH3g-5	362	3CMH	214.591	220.644	157.465	113.108	83.954	48.7101	159.526	190.595	276.649	81.6293	66.5776	42.5745	107.135	91.7875	169.746	27.4542	46.3372	55.5566	88.3819	54.1764	77.4926	128.971	44.8995	195.627	53.7532	45.5812	47.8039	6.74101	3.37365	4.78787	1.04026	3.70085	0.298833	2.18268	11.1666	6.0642	28.4736	89.6186	39.7521	25.9542	60.499	13.6262	62.8409	25.7176	114.484	29.79	7.45029
CMH3g-6	363	3CMH	216.458	177.163	142.969	127.44	150.656	149.393	116.362	242.738	287.224	54.6767	70.3981	108.978	27.9691	62.0492	88.8135	53.0563	62.3709	67.7633	25.5491	48.9961	76.2541	22.9714	38.7648	99.0155	31.5339	33.5584	93.4338	13.7659	7.59943	14.8014	5.30088	6.65262	4.90456	5.32736	13.0003	27.805	44.5178	31.7632	65.5799	16.1041	28.3222	38.9981	23.0711	124.636	160.356	6.57492	10.2188
CMH3g-7	462	3CMH	239.952	342.165	346.003	193.382	323.493	147.548	349.128	274.136	320.77	140.526	203.206	139.6	184.297	241.061	138.374	92.032	88.5085	101.889	97.4485	98.6332	155.667	133.29	151.508	72.2866	119.893	101.727	86.5719	28.0233	13.3343	27.0419	21.9928	27.1652	11.1162	18.7255	29.8128	21.3082	102.648	72.149	166.952	28.6593	157.542	63.2362	95.2594	87.6904	112.847	41.1174	35.6612
CMH3g-8	463	3CMH	184.561	244.317	206.546	170.288	171.081	218.807	91.7517	160.471	135	17.9126	60.4429	39.1431	93.002	139.803	242.492	28.6637	35.5304	29.5401	24.6062	74.2253	54.6755	78.0293	79.6919	77.9242	53.4368	38.2772	34.2478	3.17658	6.01464	5.10047	7.41415	1.93134	1.25	6.38943	7.30268	2.83731	78.1467	61.7443	117.676	86.7964	79.8727	155.556	44.1659	35.622	56.0557	4.86339	20.8189
CMH3g-9	561	3CMH	178.48	156.312	122.126	133.323	155.908	100.46	127.76	151.662	73.4723	57.9697	22.7321	27.1094	43.0539	27.7886	23.0678	33.0119	52.082	16.5314	45.2379	43.8595	26.67	50.732	25.6215	16.0435	36.1927	60.4326	15.5279	1.31072	6.89338	2.59579	2.81442	3.84447	3.2065	5.48282	5.43807	6.43605	33.6747	54.7292	31.1613	65.6778	66.467	33.2012	43.1525	51.1327	25.0435	14.7304	12.3785
CMH3g-10	563	3CMH	168.912	136.93	218.883	240.087	186.98	140.774	189.541	70.449	133.509	54.4499	48.2374	129.301	133.111	75.7708	37.2821	64.3144	34.1526	74.6861	44.5145	63.627	43.0047	102.118	70.6384	29.9833	86.2924	62.8577	64.5463	13.6973	5.28834	6.54401	10.5289	11.0313	5.7563	10.2187	5.58377	8.60146	63.1264	42.1899	119.205	53.7174	37.1998	34.2823	49.1861	14.3232	46.7919	18.3829	23.9293
CMH3g-11	663	3CMH	151.6	211.386	124.214	164.996	111.851	164.784	223.404	141.913	175.562	109.978	73.8183	45.2234	106.289	83.186	97.651	78.3179	122.837	84.2294	72.1358	71.096	47.9043	85.9839	74.8277	17.497	86.5123	90.5296	44.0573	19.0441	11.505	4.77452	6.8372	12.2388	13.78	11.229	8.37517	12.1064	58.8168	11.0048	37.9084	87.8779	54.8266	80.1736	66.0678	43.7274	49.9034	25.6761	9.38037
CMH3g-12	664	3CMH	212.295	172.066	243.146	179.375	206.862	178.667	180.479	210.76	185.749	34.7945	44.4945	70.186	45.3762	37.2234	47.4706	32.2016	38.8237	42.1869	27.2339	27.7543	65.9916	37.9129	41.8157	17.2506	38.6347	45.0096	27.352	13.3357	10.1979	10.27	5.14938	6.68884	9.2319	3.77142	6.57406	2.2346	50.0344	54.2975	43.613	46.6118	64.953	59.8631	34.1592	47.9766	62.1376	10.0149	8.10196
CMH3g-13	762	3CMH	228.098	173.697	174.874	155.218	279.127	339.659	194.794	234.166	173.59	53.417	34.6761	54.9516	26.6624	54.7522	75.2757	50.3816	60.4083	85.9455	73.7402	47.7462	50.3936	26.9846	51.9449	65.6051	41.174	64.2655	36.315	4.43082	9.31984	10.9489	4.09353	9.07954	20.694	3.98897	15.6382	9.31716	104.699	81.9377	60.307	106.624	147.041	165.875	114.348	118.709	88.0286	6.17217	8.78244
CMH3g-14	763	3CMH	146.983	95.4676	158.221	118.863	118.438	157.986	116.921	102.176	140.283	236.453	129.828	231.604	177.211	157.921	183.542	108.9	50.0671	122.317	89.6458	55.3016	53.6808	146.579	112.074	86.6063	66.9967	34.9967	102.027	8.72972	6.79326	9.25619	6.60226	12.224	8.73487	8.42848	5.06869	5.35774	63.4847	42.0583	56.487	10.692	38.9084	24.4252	8.39626	33.6377	58.6084	41.6585	30.407
CMH3g-15	861	3CMH	234.743	325.883	206.241	238.697	286.875	232.571	196.748	281.204	216.457	66.7023	69.555	80.0844	57.6947	69.3176	75.9497	65.4929	76.5246	81.3822	42.8036	57.8843	68.7951	52.1363	31.2669	65.8924	25.3008	36.8459	35.3603	10.4031	19.9173	9.35455	8.45804	11.2558	15.372	8.98893	19.2228	9.46363	117.018	159.945	46.1666	83.8257	108.533	81.8376	71.5567	91.9543	84.7342	15.8722	17.1685
CMH3g-16	866	3CMH	199.178	157.185	98.2006	215.707	177.067	168.863	166.44	162.302	156.128	54.1118	111.338	114.245	53.0464	31.5969	37.2805	60.7702	53.6048	57.0743	55.3313	59.7056	70.9519	53.85	20.9657	17.8826	69.4834	46.9366	33.5696	11.4638	8.46992	3.67521	7.73464	5.87251	4.28764	7.21243	7.1713	9.31043	76.6929	83.9196	31.1244	97.8772	127.041	126.899	85.0459	81.4262	88.5941	18.0034	6.94445
CMH3g-17	965	3CMH	53.9385	81.6095	80.3206	103.849	119.545	57.2804	154.02	145.275	71.1431	33.5954	32.0206	50.3721	51.2711	40.487	27.9345	59.5729	52.8979	48.6431	46.8048	37.1907	28.6416	53.2052	37.1251	36.7307	101.026	51.2319	46.3679	3.14923	3.42349	3.50172	5.52119	6.07423	1.5657	3.70296	6.77821	2.63766	6.75256	19.6903	29.5134	39.4514	19.6427	10.0531	27.182	64.2402	18.5138	10.6543	18.5618
CMH3g-18	1064	3CMH	164.636	161.193	107.131	134.049	186.17	139.464	258.31	188.402	134.69	76.407	66.8404	87.5986	71.0428	36.6037	49.1396	66.6501	104.023	34.5313	70.0002	38.3103	60.4658	40.3992	39.4099	42.4646	66.9835	51.2758	18.5042	3.25133	0.92744	0.807166	2.92394	3.36151	5.64794	9.33033	1.27924	1.75402	14.219	45.8611	20.0518	9.93183	38.7597	18.7236	66.0746	11.535	68.6655	21.6927	5.69778
CMH3g-19	1066	3CMH	131.203	185.55	191.827	171.804	133.884	231.388	141.142	122.671	176.071	25.777	44.9161	32.9043	41.1286	45.3875	69.1112	54.8875	32.691	40.7134	17.5629	34.7607	18.2523	24.0114	22.0836	20.2451	34.3392	33.7957	29.0448	9.86013	5.85699	4.79682	2.25958	6.73041	10.0414	1.38226	3.91745	10.9607	37.132	47.1941	59.1896	61.9521	34.6586	98.0999	33.7641	56.5544	75.5423	5.60928	8.57337
CMH5g-1	164	5CMH	98.3419	165.381	155.554	127.336	137.042	138.11	130.086	94.5508	135.011	39.4536	69.9819	60.5365	52.9072	40.6637	41.7969	40.0168	41.3252	60.4339	40.9726	40.3354	31.7436	48.8202	25.8056	47.3794	28.3252	41.1394	35.4336	5.20781	5.72643	6.5484	2.29695	5.63471	3.27038	2.64132	2.03238	5.77346	34.3142	34.3334	27.6222	21.3973	37.192	20.2248	7.06799	2.02015	33.1146	9.88605	18.3733
CMH5g-2	166	5CMH	171.774	165.73	518.639	227.612	240.686	130.318	163.488	257.477	139.211	122.033	118.891	89.9129	49.262	78.1249	21.8899	43.0741	48.0354	48.4395	67.0744	54.2811	61.2893	38.401	80.3167	21.6663	26.7662	22.8175	28.3123	3.93294	2.55435	18.0092	7.22409	1.88142	6.97784	2.4487	4.38711	2.58779	56.4794	67.9299	316.69	106.115	91.2693	29.6835	76.7949	115.732	64.2409	16.1774	14.1211
CMH5g-3	261	5CMH	242.518	153.593	243.566	168.484	128.289	141.066	112.3	134.533	146.988	37.9089	40.6545	39.3946	29.2774	33.7649	36.8162	39.8213	39.3594	22.8037	29.312	34.1594	24.9874	32.7388	20.385	25.1654	35.6065	20.4009	9.88665	1.90315	2.96066	4.95982	4.7909	4.7293	2.08572	3.90783	3.36878	1.96897	127.271	48.1841	113.988	22.0226	42.4069	40.2002	42.7866	39.9582	50.5373	6.79467	13.3611
CMH5g-4	266	5CMH	87.826	109.587	136.212	127.597	192.547	57.0551	113.613	139.176	136.579	39.8442	30.9822	39.2812	34.1911	30.2415	72.154	31.0336	62.9681	34.3432	24.9726	14.085	57.3346	41.3025	22.1795	13.2715	44.1283	23.9134	49.3218	8.39	4.10901	4.38822	10.0476	5.22426	4.58349	7.39362	14.3154	2.90826	23.4003	9.77696	34.2325	28.8	71.1154	7.57597	22.5088	78.8116	37.5303	2.3279	5.21564
CMH5g-5	365	5CMH	301.286	421.131	391.912	410.476	365.657	364.747	472.201	503.742	313.005	322.953	297.596	275.442	59.1908	54.789	107.526	67.7515	96.7464	136.384	116.481	203.252	343.79	39.0319	76.2186	125.143	80.0026	37.0436	81.2385	2.14861	8.20372	2.6564	3.7679	10.6034	8.08298	10.299	5.26442	2.7055	91.055	158.89	116.68	167.207	176.338	163.672	187.788	148.241	155.192	20.3466	53.7316
CMH5g-6	366	5CMH	50.1588	189.434	202.005	260.119	284.298	184.616	99.7735	66.9495	101.283	24.6717	17.6959	34.4007	47.1612	45.7262	52.6903	21.4535	34.795	54.512	14.9277	28.6153	43.4279	26.6113	65.7871	38.7183	20.8925	22.2791	40.6569	4.29209	7.24271	14.8333	12.7536	10.8386	16.4654	3.20293	5.11298	4.80805	22.5497	88.4302	105.001	99.53	133.79	67.961	26.5225	23.6039	29.0301	2.99281	16.4596
CMH5g-7	464	5CMH	83.1795	218.258	148.018	239.263	155.134	283.029	136.883	190.044	205.253	45.4012	40.0461	31.7521	45.8153	41.9559	55.1282	59.389	49.4874	72.5846	47.2054	54.661	46.54	29.0156	57.3469	52.1476	74.9704	47.9943	70.0719	3.30981	3.03148	5.21593	15.4205	11.3384	20.2167	2.64913	12.1713	2.07401	8.6158	109.859	40.0444	49.9452	9.9438	68.8434	42.7166	64.8148	73.6178	16.5547	22.1694
CMH5g-8	465	5CMH	169.613	123.443	194.577	147.646	239.584	239.127	199.143	175.688	247.934	60.1552	44.6588	29.3876	65.0715	70.4018	47.6101	56.776	60.7553	44.8903	73.8292	51.2099	27.743	67.5655	80.5243	69.6206	71.2603	76.5887	50.6325	9.4159	11.1932	18.6554	14.4215	12.2895	15.0212	10.7899	15.7287	12.1951	83.6684	26.1427	36.2341	78.9048	68.9962	152.596	64.9814	56.1328	129.184	9.48001	11.1765
CMH5g-9	565	5CMH	267.536	231.708	251.584	302.137	121.905	377.22	145.111	175.071	315.827	88.5908	57.2112	156.213	87.8648	84.2516	171.407	70.9696	58.8516	118.339	64.1094	86.4334	83.7408	105.241	64.9084	159.406	58.4316	38.8354	76.5991	6.20972	13.0512	8.88475	13.1502	9.57282	10.3089	13.3806	15.5139	37.937	132.465	139.902	145.925	223.733	57.6704	137.129	67.9617	96.2296	154.27	26.135	32.7712
CMH5g-10	662	5CMH	120.157	91.1377	112.755	124.235	121.372	165.979	207.088	207.271	151.562	43.7542	32.0806	52.0859	69.2442	28.3996	53.8367	56.1626	33.3394	45.4725	33.9418	38.048	41.1282	50.8923	34.6525	48.3518	49.3771	28.1455	34.2287	6.02978	3.00816	2.92551	1.9494	8.28474	4.08984	6.19143	5.1343	6.6361	37.6343	5.21321	22.991	53.2893	24.9045	74.8313	86.0379	110.638	19.599	11.2979	4.57123
CMH5g-11	666	5CMH	124.992	283.388	202.892	107.15	96.9279	302.051	281.099	97.2805	120.598	39.4872	57.5347	60.2201	41.3736	51.3902	63.6976	93.5718	45.7373	64.4925	27.6292	53.0013	60.5714	30.3955	40.0456	61.2648	71.1087	39.1644	80.0448	3.42828	3.71595	11.3768	2.97147	11.1873	24.8446	15.8187	6.26664	2.1421	21.626	108.203	120.413	32.0589	15.294	180.514	130.748	14.2965	6.49665	6.00484	16.1607
CMH5g-12	761	5CMH	74.7211	137.491	167.468	115.765	76.4311	157.814	85.9537	170.396	161.424	80.9707	29.2217	128.458	141.241	78.1569	145.554	125.659	37.1526	77.7913	49.8316	63.3118	65.3066	33.6137	99.1291	42.1159	54.6267	28.7919	24.071	1.82483	6.2388	2.59888	11.5229	6.2775	2.21069	0.976673	1.11929	6.63983	34.4993	55.8077	45.7437	24.0838	31.9606	7.05212	42.4441	49.1589	67.5184	19.6312	26.7363
CMH5g-13	764	5CMH	241.099	234.29	204.913	121.181	147.91	143.84	121.999	172.25	154.209	87.3285	196.976	86.9468	76.7359	62.1701	63.131	157.098	51.7546	42.1533	45.748	105.425	42.3757	44.2077	33.8441	88.506	94.2482	36.7135	22.3894	8.12092	8.22277	4.80256	3.91892	1.5416	3.69245	8.83993	2.39517	5.28665	71.4828	10.0056	29.4889	3.04634	19.6042	11.1766	24.5793	27.0223	30.7477	7.8237	31.7927
CMH5g-14	862	5CMH	241.693	132.223	137.523	110.536	121.278	151.43	246.662	127.983	197.722	75.7507	40.256	55.3608	71.9954	61.3608	41.861	74.0228	28.5574	37.5462	67.6848	33.0718	78.4533	47.739	65.0153	33.2784	108.157	20.9659	35.4298	12.778	9.65397	5.18435	5.9547	5.49117	7.02293	11.643	4.96642	7.54169	59.8974	38.8854	15.3145	25.0914	24.6871	40.3969	127.456	72.7773	63.8701	13.7532	9.77573
CMH5g-15	864	5CMH	85.3845	174.266	223.26	333.73	238.356	183.703	181.348	220.769	171.387	36.2284	40.5154	49.0457	46.9451	60.1498	62.4125	41.4879	38.5969	40.3259	20.3322	36.0295	67.6245	61.0397	49.5143	52.848	41.0532	34.5304	41.618	0.97792	9.23316	13.9403	13.3701	12.7316	4.22304	11.3598	3.67663	5.08794	8.58622	65.847	81.2187	144.058	83.4776	95.3966	41.5773	84.3848	16.6681	4.09467	4.43881
CMH5g-16	961	5CMH	230.756	163.877	121.276	110.285	200.551	243.754	50.9545	54.3046	117.601	100.185	54.8798	74.0208	44.0352	58.8023	114.393	27.4984	33.527	38.4866	74.0068	32.8655	65.9999	35.7735	53.3914	70.6051	25.1425	34.0631	27.4526	7.09008	13.6696	3.18329	4.96023	8.86625	7.07701	1.44479	0.212028	0.927099	85.0972	55.936	4.38746	48.1845	77.3143	20.3915	11.8743	11.9898	19.2695	32.2581	9.57612
CMH5g-17	1065	5CMH	123.896	105.613	131.598	59.3882	90.5964	113.147	105.827	109.708	83.0421	19.458	48.5787	24.497	29.1236	25.7267	19.5529	50.9531	39.2071	24.7162	15.5843	29.3514	10.5719	13.585	8.0391	6.91428	58.6001	19.0298	24.5788	3.20611	0.925506	2.97282	0.746595	2.76771	5.965	4.83367	5.63985	7.86552	35.6364	45.2064	48.5837	22.5961	32.1092	35.873	38.1691	60.3198	19.0388	4.74166	8.80885
[truncated: 16 more columns]
