# Supplementary material for: A randomized trial to evaluate the impact of copra meal hydrolysate on gastrointestinal symptoms and gut microbiome
Source: PeerJ. 2021 Sep 15;9:e12158. doi: 10.7717/peerj.12158 (PMC8449532; doi:10.7717/peerj.12158)
Supplement: Supplemental Information 6 [file peerj-09-12158-s006.xls]

## Sheet: Sheet1
Supplemental Table S5 Metadata and read count of all participants at baseline period
			Placebo																				CMH 3 g																			CMH 5 g
level	taxtree	tip	Control-1	Control-2	Control-3	Control-4	Control-5	Control-6	Control-7	Control-8	Control-9	Control-10	Control-11	Control-12	Control-13	Control-14	Control-15	Control-16	Control-17	Control-18	Control-19	Control-20	3CMH-1	3CMH-2	3CMH-3	3CMH-4	3CMH-5	3CMH-6	3CMH-7	3CMH-8	3CMH-9	3CMH-10	3CMH-11	3CMH-12	3CMH-13	3CMH-14	3CMH-15	3CMH-16	3CMH-17	3CMH-18	3CMH-19	5CMH-1	5CMH-2	5CMH-3	5CMH-4	5CMH-5	5CMH-6	5CMH-7	5CMH-8
0		root	17749	21301	22563	39463	39006	40734	52317	57128	54225	41524	49464	39666	42291	55091	53339	61904	50286	35306	30761	41536	12349	39683	43517	38365	44626	50446	46684	47728	44784	46880	56406	48727	46820	59758	52286	53216	61904	53812	45893	33018	42206	38345	41322	46985	43055	36969	45522
1	0	k__Archaea	0	0	0	0	171	0	0	0	0	0	0	0	0	0	1332	969	0	0	0	0	0	311	0	0	0	0	0	0	0	0	0	0	0	0	0	0	0	0	0	0	0	0	22	0	0	0	23
2	0.0	p__Euryarchaeota	0	0	0	0	171	0	0	0	0	0	0	0	0	0	1332	969	0	0	0	0	0	311	0	0	0	0	0	0	0	0	0	0	0	0	0	0	0	0	0	0	0	0	22	0	0	0	23
3	0.0.0	c__Methanobacteria	0	0	0	0	171	0	0	0	0	0	0	0	0	0	1332	969	0	0	0	0	0	311	0	0	0	0	0	0	0	0	0	0	0	0	0	0	0	0	0	0	0	0	22	0	0	0	23
4	0.0.0.0	o__Methanobacteriales	0	0	0	0	171	0	0	0	0	0	0	0	0	0	1332	969	0	0	0	0	0	311	0	0	0	0	0	0	0	0	0	0	0	0	0	0	0	0	0	0	0	0	22	0	0	0	23
5	0.0.0.0.0	f__Methanobacteriaceae	0	0	0	0	171	0	0	0	0	0	0	0	0	0	1332	969	0	0	0	0	0	311	0	0	0	0	0	0	0	0	0	0	0	0	0	0	0	0	0	0	0	0	22	0	0	0	23
6	0.0.0.0.0.0	g__Methanobrevibacter	0	0	0	0	171	0	0	0	0	0	0	0	0	0	1332	969	0	0	0	0	0	294	0	0	0	0	0	0	0	0	0	0	0	0	0	0	0	0	0	0	0	0	22	0	0	0	23
7	0.0.0.0.0.0.0	g__Methanobrevibacter_unclassified	0	0	0	0	171	0	0	0	0	0	0	0	0	0	1332	969	0	0	0	0	0	294	0	0	0	0	0	0	0	0	0	0	0	0	0	0	0	0	0	0	0	0	22	0	0	0	23
6	0.0.0.0.0.1	g__Methanosphaera	0	0	0	0	0	0	0	0	0	0	0	0	0	0	0	0	0	0	0	0	0	17	0	0	0	0	0	0	0	0	0	0	0	0	0	0	0	0	0	0	0	0	0	0	0	0	0
7	0.0.0.0.0.1.0	g__Methanosphaera_unclassified	0	0	0	0	0	0	0	0	0	0	0	0	0	0	0	0	0	0	0	0	0	17	0	0	0	0	0	0	0	0	0	0	0	0	0	0	0	0	0	0	0	0	0	0	0	0	0
1	1	k__Bacteria	17749	21301	22563	39463	38835	40734	52317	57128	54225	41524	49464	39666	42291	55091	52007	60935	50286	35306	30761	41536	12349	39372	43517	38365	44626	50446	46684	47728	44784	46880	56406	48727	46820	59758	52286	53216	61904	53812	45893	33018	42206	38345	41300	46985	43055	36969	45499
2	1.0	k__Bacteria_unclassified	0	0	0	0	0	0	0	0	0	0	0	0	0	0	0	0	0	0	0	0	0	0	0	0	0	0	0	0	0	0	0	0	4	4	0	13	0	0	0	0	0	0	0	0	0	0	0
3	1.0.0	k__Bacteria_unclassified	0	0	0	0	0	0	0	0	0	0	0	0	0	0	0	0	0	0	0	0	0	0	0	0	0	0	0	0	0	0	0	0	4	4	0	13	0	0	0	0	0	0	0	0	0	0	0
4	1.0.0.0	k__Bacteria_unclassified	0	0	0	0	0	0	0	0	0	0	0	0	0	0	0	0	0	0	0	0	0	0	0	0	0	0	0	0	0	0	0	0	4	4	0	13	0	0	0	0	0	0	0	0	0	0	0
5	1.0.0.0.0	k__Bacteria_unclassified	0	0	0	0	0	0	0	0	0	0	0	0	0	0	0	0	0	0	0	0	0	0	0	0	0	0	0	0	0	0	0	0	4	4	0	13	0	0	0	0	0	0	0	0	0	0	0
6	1.0.0.0.0.0	k__Bacteria_unclassified	0	0	0	0	0	0	0	0	0	0	0	0	0	0	0	0	0	0	0	0	0	0	0	0	0	0	0	0	0	0	0	0	4	4	0	13	0	0	0	0	0	0	0	0	0	0	0
7	1.0.0.0.0.0.0	k__Bacteria_unclassified	0	0	0	0	0	0	0	0	0	0	0	0	0	0	0	0	0	0	0	0	0	0	0	0	0	0	0	0	0	0	0	0	4	4	0	13	0	0	0	0	0	0	0	0	0	0	0
2	1.1	p__Actinobacteria	150	316	1314	207	975	3261	7110	0	3874	2040	585	12	9773	2495	702	443	286	1739	67	125	388	100	35	2015	398	354	446	1929	705	167	4419	174	316	890	633	752	439	99	658	358	3940	0	488	53	708	8805	59
3	1.1.0	c__Actinobacteria	144	240	1182	199	770	3226	6065	0	2885	2021	521	0	9638	2415	580	176	286	1719	67	64	388	47	29	1940	389	335	396	1768	515	112	4362	92	316	844	529	752	279	78	646	358	3857	0	447	53	708	6844	23
4	1.1.0.0	c__Actinobacteria_unclassified	0	0	0	0	0	0	0	0	0	0	0	0	0	0	0	0	0	0	0	0	0	0	0	0	0	0	0	0	0	0	0	0	0	0	0	0	0	0	0	0	0	0	0	0	0	0	0
5	1.1.0.0.0	c__Actinobacteria_unclassified	0	0	0	0	0	0	0	0	0	0	0	0	0	0	0	0	0	0	0	0	0	0	0	0	0	0	0	0	0	0	0	0	0	0	0	0	0	0	0	0	0	0	0	0	0	0	0
6	1.1.0.0.0.0	c__Actinobacteria_unclassified	0	0	0	0	0	0	0	0	0	0	0	0	0	0	0	0	0	0	0	0	0	0	0	0	0	0	0	0	0	0	0	0	0	0	0	0	0	0	0	0	0	0	0	0	0	0	0
7	1.1.0.0.0.0.0	c__Actinobacteria_unclassified	0	0	0	0	0	0	0	0	0	0	0	0	0	0	0	0	0	0	0	0	0	0	0	0	0	0	0	0	0	0	0	0	0	0	0	0	0	0	0	0	0	0	0	0	0	0	0
4	1.1.0.1	o__Actinomycetales	0	0	14	9	6	21	0	0	125	0	0	0	0	0	16	0	92	0	67	27	0	0	0	0	0	0	41	879	0	13	0	50	0	0	10	0	22	24	0	0	0	0	0	0	0	114	23
5	1.1.0.1.0	f__Actinomycetaceae	0	0	0	0	0	0	0	0	60	0	0	0	0	0	0	0	0	0	0	0	0	0	0	0	0	0	0	0	0	0	0	50	0	0	0	0	0	0	0	0	0	0	0	0	0	34	0
6	1.1.0.1.0.0	g__Actinomyces	0	0	0	0	0	0	0	0	60	0	0	0	0	0	0	0	0	0	0	0	0	0	0	0	0	0	0	0	0	0	0	50	0	0	0	0	0	0	0	0	0	0	0	0	0	34	0
7	1.1.0.1.0.0.0	g__Actinomyces_unclassified	0	0	0	0	0	0	0	0	60	0	0	0	0	0	0	0	0	0	0	0	0	0	0	0	0	0	0	0	0	0	0	50	0	0	0	0	0	0	0	0	0	0	0	0	0	34	0
6	1.1.0.1.0.1	g__Varibaculum	0	0	0	0	0	0	0	0	0	0	0	0	0	0	0	0	0	0	0	0	0	0	0	0	0	0	0	0	0	0	0	0	0	0	0	0	0	0	0	0	0	0	0	0	0	0	0
7	1.1.0.1.0.1.0	g__Varibaculum_unclassified	0	0	0	0	0	0	0	0	0	0	0	0	0	0	0	0	0	0	0	0	0	0	0	0	0	0	0	0	0	0	0	0	0	0	0	0	0	0	0	0	0	0	0	0	0	0	0
5	1.1.0.1.1	f__Corynebacteriaceae	0	0	14	9	6	21	0	0	0	0	0	0	0	0	16	0	0	0	0	27	0	0	0	0	0	0	0	0	0	0	0	0	0	0	0	0	7	24	0	0	0	0	0	0	0	52	0
6	1.1.0.1.1.0	g__Corynebacterium	0	0	14	9	6	21	0	0	0	0	0	0	0	0	16	0	0	0	0	27	0	0	0	0	0	0	0	0	0	0	0	0	0	0	0	0	7	24	0	0	0	0	0	0	0	52	0
7	1.1.0.1.1.0.0	g__Corynebacterium_unclassified	0	0	0	9	0	0	0	0	0	0	0	0	0	0	0	0	0	0	0	0	0	0	0	0	0	0	0	0	0	0	0	0	0	0	0	0	0	0	0	0	0	0	0	0	0	0	0
7	1.1.0.1.1.0.1	s__durum	0	0	14	0	6	21	0	0	0	0	0	0	0	0	16	0	0	0	0	0	0	0	0	0	0	0	0	0	0	0	0	0	0	0	0	0	7	0	0	0	0	0	0	0	0	52	0
7	1.1.0.1.1.0.2	s__simulans	0	0	0	0	0	0	0	0	0	0	0	0	0	0	0	0	0	0	0	0	0	0	0	0	0	0	0	0	0	0	0	0	0	0	0	0	0	24	0	0	0	0	0	0	0	0	0
7	1.1.0.1.1.0.3	s__variabile	0	0	0	0	0	0	0	0	0	0	0	0	0	0	0	0	0	0	0	27	0	0	0	0	0	0	0	0	0	0	0	0	0	0	0	0	0	0	0	0	0	0	0	0	0	0	0
5	1.1.0.1.2	f__Dietziaceae	0	0	0	0	0	0	0	0	0	0	0	0	0	0	0	0	0	0	0	0	0	0	0	0	0	0	0	0	0	0	0	0	0	0	0	0	0	0	0	0	0	0	0	0	0	0	0
6	1.1.0.1.2.0	g__Dietzia	0	0	0	0	0	0	0	0	0	0	0	0	0	0	0	0	0	0	0	0	0	0	0	0	0	0	0	0	0	0	0	0	0	0	0	0	0	0	0	0	0	0	0	0	0	0	0
7	1.1.0.1.2.0.0	g__Dietzia_unclassified	0	0	0	0	0	0	0	0	0	0	0	0	0	0	0	0	0	0	0	0	0	0	0	0	0	0	0	0	0	0	0	0	0	0	0	0	0	0	0	0	0	0	0	0	0	0	0
5	1.1.0.1.3	f__Micrococcaceae	0	0	0	0	0	0	0	0	65	0	0	0	0	0	0	0	92	0	67	0	0	0	0	0	0	0	41	879	0	13	0	0	0	0	10	0	15	0	0	0	0	0	0	0	0	28	23
6	1.1.0.1.3.0	g__Rothia	0	0	0	0	0	0	0	0	65	0	0	0	0	0	0	0	92	0	67	0	0	0	0	0	0	0	41	879	0	13	0	0	0	0	10	0	15	0	0	0	0	0	0	0	0	28	23
7	1.1.0.1.3.0.0	s__dentocariosa	0	0	0	0	0	0	0	0	0	0	0	0	0	0	0	0	0	0	0	0	0	0	0	0	0	0	0	19	0	0	0	0	0	0	0	0	0	0	0	0	0	0	0	0	0	0	0
7	1.1.0.1.3.0.1	s__mucilaginosa	0	0	0	0	0	0	0	0	65	0	0	0	0	0	0	0	92	0	67	0	0	0	0	0	0	0	41	860	0	13	0	0	0	0	10	0	15	0	0	0	0	0	0	0	0	28	23
5	1.1.0.1.4	o__Actinomycetales_unclassified	0	0	0	0	0	0	0	0	0	0	0	0	0	0	0	0	0	0	0	0	0	0	0	0	0	0	0	0	0	0	0	0	0	0	0	0	0	0	0	0	0	0	0	0	0	0	0
6	1.1.0.1.4.0	o__Actinomycetales_unclassified	0	0	0	0	0	0	0	0	0	0	0	0	0	0	0	0	0	0	0	0	0	0	0	0	0	0	0	0	0	0	0	0	0	0	0	0	0	0	0	0	0	0	0	0	0	0	0
7	1.1.0.1.4.0.0	o__Actinomycetales_unclassified	0	0	0	0	0	0	0	0	0	0	0	0	0	0	0	0	0	0	0	0	0	0	0	0	0	0	0	0	0	0	0	0	0	0	0	0	0	0	0	0	0	0	0	0	0	0	0
4	1.1.0.2	o__Bifidobacteriales	144	240	1168	190	764	3205	6065	0	2760	2021	521	0	9638	2415	564	176	194	1719	0	37	388	47	29	1940	389	335	355	889	515	99	4362	42	316	844	519	752	257	54	646	358	3857	0	447	53	708	6730	0
5	1.1.0.2.0	f__Bifidobacteriaceae	144	240	1168	190	764	3205	6065	0	2760	2021	521	0	9638	2415	564	176	194	1719	0	37	388	47	29	1940	389	335	355	889	515	99	4362	42	316	844	519	752	257	54	646	358	3857	0	447	53	708	6730	0
6	1.1.0.2.0.0	f__Bifidobacteriaceae_unclassified	0	0	0	0	0	0	9	0	0	0	0	0	0	0	0	0	0	0	0	0	0	0	0	0	0	0	0	0	0	0	0	0	0	0	0	0	0	0	0	0	0	0	0	0	0	0	0
7	1.1.0.2.0.0.0	f__Bifidobacteriaceae_unclassified	0	0	0	0	0	0	9	0	0	0	0	0	0	0	0	0	0	0	0	0	0	0	0	0	0	0	0	0	0	0	0	0	0	0	0	0	0	0	0	0	0	0	0	0	0	0	0
6	1.1.0.2.0.1	g__Bifidobacterium	144	240	1168	190	764	3205	6056	0	2760	2021	521	0	9638	2415	564	176	194	1719	0	37	388	47	29	1940	389	335	355	889	515	99	4362	42	316	844	519	752	257	54	646	358	3857	0	447	53	708	6730	0
7	1.1.0.2.0.1.0	g__Bifidobacterium_unclassified	62	113	130	0	652	81	119	0	0	2021	89	0	9526	97	0	31	0	935	0	0	0	47	0	262	237	178	0	21	32	0	0	42	303	189	341	648	164	0	569	246	3508	0	146	47	454	98	0
7	1.1.0.2.0.1.1	s__adolescentis	0	0	966	119	0	484	2357	0	1929	0	256	0	0	1822	405	0	132	0	0	0	187	0	21	856	80	84	261	760	256	68	4045	0	0	485	130	0	0	0	0	0	0	0	258	0	0	2027	0
7	1.1.0.2.0.1.2	s__bifidum	0	55	0	34	0	2575	1367	0	347	0	0	0	0	327	0	0	0	565	0	0	146	0	0	618	0	0	0	0	0	0	0	0	0	140	0	0	0	0	0	0	0	0	0	0	0	3696	0
7	1.1.0.2.0.1.3	s__breve	0	0	0	0	0	0	0	0	0	0	0	0	0	0	0	0	0	0	0	0	0	0	0	0	0	0	0	0	0	0	0	0	0	0	0	0	0	0	0	0	13	0	0	0	0	0	0
7	1.1.0.2.0.1.4	s__longum	82	72	72	37	112	65	2213	0	484	0	176	0	112	169	159	145	62	219	0	37	55	0	8	204	72	73	94	108	227	31	317	0	13	30	48	104	93	54	77	112	336	0	43	6	254	909	0
3	1.1.1	c__Coriobacteriia	6	76	132	8	205	35	1045	0	989	19	64	12	135	80	122	267	0	20	0	61	0	53	6	75	9	19	50	161	190	55	57	82	0	46	104	0	160	21	12	0	83	0	41	0	0	1961	36
4	1.1.1.0	o__Coriobacteriales	6	76	132	8	205	35	1045	0	989	19	64	12	135	80	122	267	0	20	0	61	0	53	6	75	9	19	50	161	190	55	57	82	0	46	104	0	160	21	12	0	83	0	41	0	0	1961	36
5	1.1.1.0.0	f__Coriobacteriaceae	6	76	132	8	205	35	1045	0	989	19	64	12	135	80	122	267	0	20	0	61	0	53	6	75	9	19	50	161	190	55	57	82	0	46	104	0	160	21	12	0	83	0	41	0	0	1961	36
6	1.1.1.0.0.0	f__Coriobacteriaceae_unclassified	6	0	99	0	205	35	612	0	235	0	0	12	135	80	122	267	0	20	0	44	0	53	6	75	9	19	50	0	47	0	16	43	0	46	104	0	157	0	12	0	83	0	41	0	0	0	36
7	1.1.1.0.0.0.0	f__Coriobacteriaceae_unclassified	6	0	99	0	205	35	612	0	235	0	0	12	135	80	122	267	0	20	0	44	0	53	6	75	9	19	50	0	47	0	16	43	0	46	104	0	157	0	12	0	83	0	41	0	0	0	36
6	1.1.1.0.0.1	g__Adlercreutzia	0	0	0	0	0	0	0	0	32	0	0	0	0	0	0	0	0	0	0	0	0	0	0	0	0	0	0	0	0	0	24	0	0	0	0	0	3	0	0	0	0	0	0	0	0	0	0
7	1.1.1.0.0.1.0	g__Adlercreutzia_unclassified	0	0	0	0	0	0	0	0	32	0	0	0	0	0	0	0	0	0	0	0	0	0	0	0	0	0	0	0	0	0	24	0	0	0	0	0	3	0	0	0	0	0	0	0	0	0	0
6	1.1.1.0.0.2	g__Atopobium	0	0	33	0	0	0	16	0	0	0	0	0	0	0	0	0	0	0	0	0	0	0	0	0	0	0	0	138	0	0	0	0	0	0	0	0	0	0	0	0	0	0	0	0	0	0	0
7	1.1.1.0.0.2.0	g__Atopobium_unclassified	0	0	0	0	0	0	0	0	0	0	0	0	0	0	0	0	0	0	0	0	0	0	0	0	0	0	0	138	0	0	0	0	0	0	0	0	0	0	0	0	0	0	0	0	0	0	0
7	1.1.1.0.0.2.1	s__vaginae	0	0	33	0	0	0	16	0	0	0	0	0	0	0	0	0	0	0	0	0	0	0	0	0	0	0	0	0	0	0	0	0	0	0	0	0	0	0	0	0	0	0	0	0	0	0	0
6	1.1.1.0.0.3	g__Collinsella	0	76	0	0	0	0	357	0	722	0	0	0	0	0	0	0	0	0	0	0	0	0	0	0	0	0	0	0	143	0	0	0	0	0	0	0	0	0	0	0	0	0	0	0	0	1887	0
7	1.1.1.0.0.3.0	g__Collinsella_unclassified	0	0	0	0	0	0	0	0	50	0	0	0	0	0	0	0	0	0	0	0	0	0	0	0	0	0	0	0	0	0	0	0	0	0	0	0	0	0	0	0	0	0	0	0	0	110	0
7	1.1.1.0.0.3.1	s__aerofaciens	0	76	0	0	0	0	357	0	672	0	0	0	0	0	0	0	0	0	0	0	0	0	0	0	0	0	0	0	143	0	0	0	0	0	0	0	0	0	0	0	0	0	0	0	0	320	0
7	1.1.1.0.0.3.2	s__stercoris	0	0	0	0	0	0	0	0	0	0	0	0	0	0	0	0	0	0	0	0	0	0	0	0	0	0	0	0	0	0	0	0	0	0	0	0	0	0	0	0	0	0	0	0	0	1457	0
6	1.1.1.0.0.4	g__Eggerthella	0	0	0	8	0	0	0	0	0	19	0	0	0	0	0	0	0	0	0	17	0	0	0	0	0	0	0	23	0	0	17	39	0	0	0	0	0	21	0	0	0	0	0	0	0	0	0
7	1.1.1.0.0.4.0	s__lenta	0	0	0	8	0	0	0	0	0	19	0	0	0	0	0	0	0	0	0	17	0	0	0	0	0	0	0	23	0	0	17	39	0	0	0	0	0	21	0	0	0	0	0	0	0	0	0
6	1.1.1.0.0.5	g__Slackia	0	0	0	0	0	0	60	0	0	0	64	0	0	0	0	0	0	0	0	0	0	0	0	0	0	0	0	0	0	55	0	0	0	0	0	0	0	0	0	0	0	0	0	0	0	74	0
7	1.1.1.0.0.5.0	g__Slackia_unclassified	0	0	0	0	0	0	60	0	0	0	64	0	0	0	0	0	0	0	0	0	0	0	0	0	0	0	0	0	0	55	0	0	0	0	0	0	0	0	0	0	0	0	0	0	0	74	0
2	1.2	p__Bacteroidetes	4633	1970	2662	360	8171	695	6	201	2100	5096	117	243	2279	1890	3695	1733	1310	751	20	237	162	4233	7791	2746	7123	12434	414	813	254	107	2074	5000	3930	497	852	1484	6668	305	14455	1926	6372	9587	5666	536	5329	0	215
3	1.2.0	c__Bacteroidia	4633	1970	2662	360	8171	695	6	201	2100	5096	117	243	2279	1890	3695	1733	1310	751	20	237	162	4233	7791	2746	7123	12434	414	813	254	107	2074	5000	3930	497	852	1484	6668	305	14455	1926	6372	9587	5666	536	5329	0	215
4	1.2.0.0	o__Bacteroidales	4633	1970	2662	360	8171	695	6	201	2100	5096	117	243	2279	1890	3695	1733	1310	751	20	237	162	4233	7791	2746	7123	12434	414	813	254	107	2074	5000	3930	497	852	1484	6668	305	14455	1926	6372	9587	5666	536	5329	0	215
5	1.2.0.0.0	f__Bacteroidaceae	3935	1943	833	307	3518	183	6	134	192	4294	97	197	736	1372	1999	258	657	177	20	207	44	3371	6333	1795	3544	5949	202	813	107	20	537	3525	3600	310	258	1061	4870	252	12546	1380	5441	9159	2151	409	2920	0	74
6	1.2.0.0.0.0	g__Bacteroides	3935	1943	833	307	3518	183	6	134	192	4294	97	197	736	1372	1999	258	657	177	20	207	44	3371	6333	1795	3544	5949	202	813	107	20	537	3525	3600	310	258	1061	4870	252	12546	1380	5441	9159	2151	409	2920	0	74
7	1.2.0.0.0.0.0	g__Bacteroides_unclassified	2880	987	614	286	2540	92	6	61	78	2997	50	175	318	590	788	87	45	74	0	155	17	1895	2329	1254	1944	2902	120	671	32	4	227	1055	1810	264	188	642	1812	215	3853	876	1786	4017	1206	283	1096	0	50
7	1.2.0.0.0.0.1	s__caccae	28	0	11	21	481	0	0	0	23	0	0	22	0	89	344	0	8	0	0	9	9	212	0	66	0	118	40	77	20	0	97	18	165	24	0	23	111	0	125	278	23	465	212	39	210	0	24
7	1.2.0.0.0.0.2	s__coprophilus	0	0	0	0	0	0	0	0	0	0	0	0	0	0	0	0	0	0	0	0	2	0	0	89	0	0	0	0	55	0	0	0	0	0	0	0	0	0	0	0	0	0	0	32	925	0	0
7	1.2.0.0.0.0.3	s__eggerthii	0	0	0	0	27	0	0	0	0	493	0	0	0	65	38	0	0	0	0	0	0	289	0	90	0	0	0	0	0	0	0	25	206	0	0	0	0	0	0	0	0	0	0	0	0	0	0
7	1.2.0.0.0.0.4	s__fragilis	0	0	95	0	0	0	0	0	0	25	0	0	17	180	584	113	84	9	0	0	0	184	0	0	44	0	0	0	0	0	0	1360	0	0	0	0	0	0	0	0	30	588	81	0	0	0	0
7	1.2.0.0.0.0.5	s__ovatus	391	0	18	0	321	22	0	0	0	355	11	0	198	24	117	0	274	0	20	20	0	84	132	95	26	318	18	57	0	0	97	52	545	0	0	42	254	0	349	90	101	1657	359	0	131	0	0
7	1.2.0.0.0.0.6	s__plebeius	0	935	15	0	0	48	0	44	0	0	0	0	0	281	0	0	0	21	0	0	16	41	83	112	99	2064	8	0	0	0	59	0	0	0	70	104	2189	0	6980	0	0	0	179	38	501	0	0
7	1.2.0.0.0.0.7	s__uniformis	636	21	80	0	149	21	0	29	91	424	36	0	203	143	128	58	246	73	0	23	0	666	3789	89	1431	547	16	8	0	16	57	1015	874	22	0	250	504	37	1239	136	3501	2432	114	17	57	0	0
5	1.2.0.0.1	f__Barnesiellaceae	62	0	179	0	939	216	0	9	0	0	4	0	287	121	0	68	26	0	0	0	0	31	49	0	50	383	0	0	0	0	79	274	147	10	0	17	141	9	194	0	0	6	193	0	47	0	8
6	1.2.0.0.1.0	f__Barnesiellaceae_unclassified	62	0	179	0	939	216	0	9	0	0	4	0	287	121	0	68	26	0	0	0	0	31	49	0	50	383	0	0	0	0	79	274	147	10	0	17	141	9	194	0	0	6	193	0	47	0	8
7	1.2.0.0.1.0.0	f__Barnesiellaceae_unclassified	62	0	179	0	939	216	0	9	0	0	4	0	287	121	0	68	26	0	0	0	0	31	49	0	50	383	0	0	0	0	79	274	147	10	0	17	141	9	194	0	0	6	193	0	47	0	8
6	1.2.0.0.1.1	g__Barnesiella	0	0	0	0	0	0	0	0	0	0	0	0	0	0	0	0	0	0	0	0	0	0	0	0	0	0	0	0	0	0	0	0	0	0	0	0	0	0	0	0	0	0	0	0	0	0	0
7	1.2.0.0.1.1.0	s__intestinihominis	0	0	0	0	0	0	0	0	0	0	0	0	0	0	0	0	0	0	0	0	0	0	0	0	0	0	0	0	0	0	0	0	0	0	0	0	0	0	0	0	0	0	0	0	0	0	0
5	1.2.0.0.2	f__Odoribacteraceae	76	0	74	0	240	0	0	0	0	51	0	0	0	67	395	61	24	0	0	0	0	131	25	9	17	125	15	0	0	0	0	34	91	0	0	25	78	0	245	15	63	25	78	4	44	0	21
6	1.2.0.0.2.0	g__Butyricimonas	23	0	11	0	108	0	0	0	0	23	0	0	0	0	131	14	0	0	0	0	0	30	20	0	0	35	0	0	0	0	0	21	56	0	0	11	49	0	139	0	45	0	30	0	0	0	13
7	1.2.0.0.2.0.0	g__Butyricimonas_unclassified	23	0	11	0	108	0	0	0	0	23	0	0	0	0	131	14	0	0	0	0	0	30	20	0	0	35	0	0	0	0	0	21	56	0	0	11	49	0	139	0	45	0	30	0	0	0	13
6	1.2.0.0.2.1	g__Odoribacter	53	0	63	0	132	0	0	0	0	28	0	0	0	67	264	47	24	0	0	0	0	101	5	9	17	90	15	0	0	0	0	13	35	0	0	14	29	0	106	15	18	25	48	4	44	0	8
7	1.2.0.0.2.1.0	g__Odoribacter_unclassified	53	0	63	0	132	0	0	0	0	28	0	0	0	67	264	47	24	0	0	0	0	101	5	9	17	90	15	0	0	0	0	13	35	0	0	14	29	0	106	15	18	25	48	4	44	0	8
5	1.2.0.0.3	f__Paraprevotellaceae	0	0	56	0	341	13	0	0	282	41	0	0	0	0	0	29	0	30	0	0	0	17	229	0	745	277	38	0	0	0	0	63	0	0	507	0	0	0	0	0	0	0	246	16	560	0	0
6	1.2.0.0.3.0	f__Paraprevotellaceae_unclassified	0	0	0	0	0	0	0	0	0	0	0	0	0	0	0	0	0	0	0	0	0	17	229	0	324	0	0	0	0	0	0	0	0	0	0	0	0	0	0	0	0	0	0	0	0	0	0
7	1.2.0.0.3.0.0	f__Paraprevotellaceae_unclassified	0	0	0	0	0	0	0	0	0	0	0	0	0	0	0	0	0	0	0	0	0	17	229	0	324	0	0	0	0	0	0	0	0	0	0	0	0	0	0	0	0	0	0	0	0	0	0
6	1.2.0.0.3.1	g__CF231	0	0	0	0	0	0	0	0	0	0	0	0	0	0	0	0	0	0	0	0	0	0	0	0	0	0	0	0	0	0	0	59	0	0	0	0	0	0	0	0	0	0	0	0	0	0	0
7	1.2.0.0.3.1.0	g__CF231_unclassified	0	0	0	0	0	0	0	0	0	0	0	0	0	0	0	0	0	0	0	0	0	0	0	0	0	0	0	0	0	0	0	59	0	0	0	0	0	0	0	0	0	0	0	0	0	0	0
6	1.2.0.0.3.2	g__Paraprevotella	0	0	56	0	341	13	0	0	282	41	0	0	0	0	0	0	0	30	0	0	0	0	0	0	421	277	38	0	0	0	0	4	0	0	0	0	0	0	0	0	0	0	246	16	560	0	0
7	1.2.0.0.3.2.0	g__Paraprevotella_unclassified	0	0	56	0	341	13	0	0	282	41	0	0	0	0	0	0	0	30	0	0	0	0	0	0	421	277	38	0	0	0	0	4	0	0	0	0	0	0	0	0	0	0	246	16	560	0	0
6	1.2.0.0.3.3	g__Prevotella	0	0	0	0	0	0	0	0	0	0	0	0	0	0	0	29	0	0	0	0	0	0	0	0	0	0	0	0	0	0	0	0	0	0	507	0	0	0	0	0	0	0	0	0	0	0	0
7	1.2.0.0.3.3.0	g__Prevotella_unclassified	0	0	0	0	0	0	0	0	0	0	0	0	0	0	0	29	0	0	0	0	0	0	0	0	0	0	0	0	0	0	0	0	0	0	507	0	0	0	0	0	0	0	0	0	0	0	0
5	1.2.0.0.4	f__Porphyromonadaceae	106	27	100	0	155	118	0	0	20	28	7	0	173	203	1139	27	14	27	0	0	0	33	157	98	141	550	11	0	3	0	7	130	42	16	24	22	178	0	168	10	31	66	160	13	249	0	11
6	1.2.0.0.4.0	g__Paludibacter	0	0	0	0	0	0	0	0	0	0	0	0	0	0	0	0	0	0	0	0	0	0	0	0	0	0	0	0	0	0	0	0	0	0	0	0	0	0	0	0	0	0	0	0	0	0	0
7	1.2.0.0.4.0.0	g__Paludibacter_unclassified	0	0	0	0	0	0	0	0	0	0	0	0	0	0	0	0	0	0	0	0	0	0	0	0	0	0	0	0	0	0	0	0	0	0	0	0	0	0	0	0	0	0	0	0	0	0	0
6	1.2.0.0.4.1	g__Parabacteroides	106	27	91	0	155	118	0	0	20	28	7	0	173	203	1139	27	14	27	0	0	0	33	157	98	141	550	11	0	3	0	7	130	42	16	24	22	178	0	168	10	31	66	160	13	249	0	11
7	1.2.0.0.4.1.0	g__Parabacteroides_unclassified	106	27	84	0	136	118	0	0	20	28	7	0	173	203	998	27	14	27	0	0	0	33	157	98	141	544	11	0	3	0	7	130	42	16	24	22	178	0	168	10	31	31	160	13	249	0	11
7	1.2.0.0.4.1.1	s__distasonis	0	0	0	0	0	0	0	0	0	0	0	0	0	0	0	0	0	0	0	0	0	0	0	0	0	6	0	0	0	0	0	0	0	0	0	0	0	0	0	0	0	7	0	0	0	0	0
7	1.2.0.0.4.1.2	s__gordonii	0	0	7	0	19	0	0	0	0	0	0	0	0	0	141	0	0	0	0	0	0	0	0	0	0	0	0	0	0	0	0	0	0	0	0	0	0	0	0	0	0	28	0	0	0	0	0
6	1.2.0.0.4.2	g__Porphyromonas	0	0	9	0	0	0	0	0	0	0	0	0	0	0	0	0	0	0	0	0	0	0	0	0	0	0	0	0	0	0	0	0	0	0	0	0	0	0	0	0	0	0	0	0	0	0	0
7	1.2.0.0.4.2.0	g__Porphyromonas_unclassified	0	0	9	0	0	0	0	0	0	0	0	0	0	0	0	0	0	0	0	0	0	0	0	0	0	0	0	0	0	0	0	0	0	0	0	0	0	0	0	0	0	0	0	0	0	0	0
5	1.2.0.0.5	f__Prevotellaceae	0	0	143	40	924	99	0	0	445	191	0	22	49	23	53	103	273	236	0	13	16	304	7	400	1394	3722	125	0	140	42	1057	505	0	0	60	0	0	12	4	0	0	0	429	47	1225	0	47
6	1.2.0.0.5.0	g__Prevotella	0	0	143	40	924	99	0	0	445	191	0	22	49	23	53	103	273	236	0	13	16	304	7	400	1394	3722	125	0	140	42	1057	505	0	0	60	0	0	12	4	0	0	0	429	47	1225	0	47
7	1.2.0.0.5.0.0	g__Prevotella_unclassified	0	0	21	0	0	0	0	0	445	0	0	0	0	0	0	0	0	0	0	0	0	0	7	0	1394	2	0	0	0	0	14	20	0	0	0	0	0	0	0	0	0	0	0	0	0	0	0
7	1.2.0.0.5.0.1	s__copri	0	0	122	40	924	99	0	0	0	0	0	22	49	0	0	103	273	229	0	13	16	83	0	400	0	3720	112	0	112	42	1043	245	0	0	27	0	0	12	4	0	0	0	429	47	1225	0	47
7	1.2.0.0.5.0.2	s__stercorea	0	0	0	0	0	0	0	0	0	191	0	0	0	23	53	0	0	7	0	0	0	221	0	0	0	0	13	0	28	0	0	240	0	0	33	0	0	0	0	0	0	0	0	0	0	0	0
5	1.2.0.0.6	f__Rikenellaceae	454	0	1277	13	2046	66	0	58	0	491	9	24	919	104	22	1128	316	281	0	17	83	20	991	444	991	980	23	0	4	39	394	456	50	161	3	359	1246	32	1163	521	837	331	2406	47	284	0	50
6	1.2.0.0.6.0	f__Rikenellaceae_unclassified	40	0	694	0	85	9	0	0	0	37	0	0	75	0	0	21	15	125	0	0	0	20	146	155	206	477	23	0	0	13	21	101	24	22	0	22	171	20	112	25	418	12	189	0	40	0	21
7	1.2.0.0.6.0.0	f__Rikenellaceae_unclassified	40	0	694	0	85	9	0	0	0	37	0	0	75	0	0	21	15	125	0	0	0	20	146	155	206	477	23	0	0	13	21	101	24	22	0	22	171	20	112	25	418	12	189	0	40	0	21
6	1.2.0.0.6.1	g__AF12	0	0	0	0	0	0	0	0	0	0	0	0	0	0	0	0	0	0	0	0	0	0	0	0	0	0	0	0	0	0	0	0	0	0	0	0	0	0	0	0	0	0	0	0	0	0	0
7	1.2.0.0.6.1.0	g__AF12_unclassified	0	0	0	0	0	0	0	0	0	0	0	0	0	0	0	0	0	0	0	0	0	0	0	0	0	0	0	0	0	0	0	0	0	0	0	0	0	0	0	0	0	0	0	0	0	0	0
6	1.2.0.0.6.2	g__Alistipes	414	0	583	13	1961	57	0	58	0	454	9	24	844	104	22	1107	301	156	0	17	83	0	845	289	785	503	0	0	4	26	373	355	26	139	3	337	1075	12	1051	496	419	319	2217	47	244	0	29
7	1.2.0.0.6.2.0	s__finegoldii	0	0	32	0	22	0	0	0	0	38	0	0	0	33	0	0	0	0	0	0	0	0	0	52	0	35	0	0	0	0	0	0	0	0	0	0	0	0	0	0	0	0	0	0	0	0	0
7	1.2.0.0.6.2.1	s__indistinctus	0	0	114	0	140	0	0	13	0	95	0	9	42	0	22	108	50	40	0	0	0	0	63	21	15	0	0	0	4	26	0	267	7	15	0	14	67	0	81	0	23	0	58	0	0	0	0
7	1.2.0.0.6.2.2	s__massiliensis	0	0	0	0	0	0	0	0	0	0	0	0	0	0	0	0	0	0	0	0	0	0	0	0	0	0	0	0	0	0	0	0	0	0	0	0	0	0	0	0	0	0	0	0	0	0	0
7	1.2.0.0.6.2.3	s__onderdonkii	72	0	0	0	289	0	0	0	0	0	0	0	0	0	0	36	0	0	0	0	0	0	75	0	0	118	0	0	0	0	0	35	19	0	0	0	19	12	43	0	380	0	63	0	16	0	0
7	1.2.0.0.6.2.4	s__putredinis	342	0	437	13	1510	57	0	45	0	321	9	15	802	71	0	963	251	116	0	17	83	0	707	216	770	350	0	0	0	0	373	53	0	124	3	323	989	0	927	496	16	319	2096	47	228	0	29
6	1.2.0.0.6.3	g__human	0	0	0	0	0	0	0	0	0	0	0	0	0	0	0	0	0	0	0	0	0	0	0	0	0	0	0	0	0	0	0	0	0	0	0	0	0	0	0	0	0	0	0	0	0	0	0
7	1.2.0.0.6.3.0	s__gut metagenome	0	0	0	0	0	0	0	0	0	0	0	0	0	0	0	0	0	0	0	0	0	0	0	0	0	0	0	0	0	0	0	0	0	0	0	0	0	0	0	0	0	0	0	0	0	0	0
5	1.2.0.0.7	f__S24-7	0	0	0	0	0	0	0	0	1161	0	0	0	0	0	0	59	0	0	0	0	0	0	0	0	241	159	0	0	0	6	0	0	0	0	0	0	155	0	135	0	0	0	0	0	0	0	0
6	1.2.0.0.7.0	f__S24-7_unclassified	0	0	0	0	0	0	0	0	1161	0	0	0	0	0	0	59	0	0	0	0	0	0	0	0	241	159	0	0	0	6	0	0	0	0	0	0	155	0	135	0	0	0	0	0	0	0	0
7	1.2.0.0.7.0.0	f__S24-7_unclassified	0	0	0	0	0	0	0	0	1161	0	0	0	0	0	0	59	0	0	0	0	0	0	0	0	241	159	0	0	0	6	0	0	0	0	0	0	155	0	135	0	0	0	0	0	0	0	0
5	1.2.0.0.8	o__Bacteroidales_unclassified	0	0	0	0	8	0	0	0	0	0	0	0	115	0	87	0	0	0	0	0	19	326	0	0	0	289	0	0	0	0	0	13	0	0	0	0	0	0	0	0	0	0	3	0	0	0	4
6	1.2.0.0.8.0	o__Bacteroidales_unclassified	0	0	0	0	8	0	0	0	0	0	0	0	115	0	87	0	0	0	0	0	19	326	0	0	0	289	0	0	0	0	0	13	0	0	0	0	0	0	0	0	0	0	3	0	0	0	4
7	1.2.0.0.8.0.0	o__Bacteroidales_unclassified	0	0	0	0	8	0	0	0	0	0	0	0	115	0	87	0	0	0	0	0	19	326	0	0	0	289	0	0	0	0	0	13	0	0	0	0	0	0	0	0	0	0	3	0	0	0	4
3	1.2.1	c__Flavobacteriia	0	0	0	0	0	0	0	0	0	0	0	0	0	0	0	0	0	0	0	0	0	0	0	0	0	0	0	0	0	0	0	0	0	0	0	0	0	0	0	0	0	0	0	0	0	0	0
4	1.2.1.0	o__Flavobacteriales	0	0	0	0	0	0	0	0	0	0	0	0	0	0	0	0	0	0	0	0	0	0	0	0	0	0	0	0	0	0	0	0	0	0	0	0	0	0	0	0	0	0	0	0	0	0	0
5	1.2.1.0.0	o__Flavobacteriales_unclassified	0	0	0	0	0	0	0	0	0	0	0	0	0	0	0	0	0	0	0	0	0	0	0	0	0	0	0	0	0	0	0	0	0	0	0	0	0	0	0	0	0	0	0	0	0	0	0
6	1.2.1.0.0.0	o__Flavobacteriales_unclassified	0	0	0	0	0	0	0	0	0	0	0	0	0	0	0	0	0	0	0	0	0	0	0	0	0	0	0	0	0	0	0	0	0	0	0	0	0	0	0	0	0	0	0	0	0	0	0
7	1.2.1.0.0.0.0	o__Flavobacteriales_unclassified	0	0	0	0	0	0	0	0	0	0	0	0	0	0	0	0	0	0	0	0	0	0	0	0	0	0	0	0	0	0	0	0	0	0	0	0	0	0	0	0	0	0	0	0	0	0	0
2	1.3	p__Cyanobacteria	0	0	0	0	76	0	0	106	0	0	0	0	0	0	0	0	0	0	0	0	0	0	0	0	16	0	0	0	0	10	0	0	0	93	0	0	0	0	0	0	0	0	0	56	0	0	0
3	1.3.0	c__4C0d-2	0	0	0	0	76	0	0	0	0	0	0	0	0	0	0	0	0	0	0	0	0	0	0	0	16	0	0	0	0	0	0	0	0	93	0	0	0	0	0	0	0	0	0	56	0	0	0
4	1.3.0.0	o__YS2	0	0	0	0	76	0	0	0	0	0	0	0	0	0	0	0	0	0	0	0	0	0	0	0	16	0	0	0	0	0	0	0	0	93	0	0	0	0	0	0	0	0	0	56	0	0	0
5	1.3.0.0.0	o__YS2_unclassified	0	0	0	0	76	0	0	0	0	0	0	0	0	0	0	0	0	0	0	0	0	0	0	0	16	0	0	0	0	0	0	0	0	93	0	0	0	0	0	0	0	0	0	56	0	0	0
6	1.3.0.0.0.0	o__YS2_unclassified	0	0	0	0	76	0	0	0	0	0	0	0	0	0	0	0	0	0	0	0	0	0	0	0	16	0	0	0	0	0	0	0	0	93	0	0	0	0	0	0	0	0	0	56	0	0	0
7	1.3.0.0.0.0.0	o__YS2_unclassified	0	0	0	0	76	0	0	0	0	0	0	0	0	0	0	0	0	0	0	0	0	0	0	0	16	0	0	0	0	0	0	0	0	93	0	0	0	0	0	0	0	0	0	56	0	0	0
3	1.3.1	c__Chloroplast	0	0	0	0	0	0	0	106	0	0	0	0	0	0	0	0	0	0	0	0	0	0	0	0	0	0	0	0	0	10	0	0	0	0	0	0	0	0	0	0	0	0	0	0	0	0	0
4	1.3.1.0	o__Streptophyta	0	0	0	0	0	0	0	106	0	0	0	0	0	0	0	0	0	0	0	0	0	0	0	0	0	0	0	0	0	10	0	0	0	0	0	0	0	0	0	0	0	0	0	0	0	0	0
5	1.3.1.0.0	o__Streptophyta_unclassified	0	0	0	0	0	0	0	106	0	0	0	0	0	0	0	0	0	0	0	0	0	0	0	0	0	0	0	0	0	10	0	0	0	0	0	0	0	0	0	0	0	0	0	0	0	0	0
6	1.3.1.0.0.0	o__Streptophyta_unclassified	0	0	0	0	0	0	0	106	0	0	0	0	0	0	0	0	0	0	0	0	0	0	0	0	0	0	0	0	0	10	0	0	0	0	0	0	0	0	0	0	0	0	0	0	0	0	0
7	1.3.1.0.0.0.0	o__Streptophyta_unclassified	0	0	0	0	0	0	0	106	0	0	0	0	0	0	0	0	0	0	0	0	0	0	0	0	0	0	0	0	0	10	0	0	0	0	0	0	0	0	0	0	0	0	0	0	0	0	0
2	1.4	p__Firmicutes	12756	13159	16646	36929	26663	35975	43295	56078	45143	30194	45272	26432	29309	47621	38525	55783	46889	29978	11119	34513	11617	28191	34151	32953	36540	34701	41153	44312	42657	37628	49681	39607	41982	56119	48192	41482	54011	45800	29704	29724	26930	28061	32504	45614	36907	27902	45013
3	1.4.0	c__Bacilli	144	138	503	87	119	385	1286	146	3304	453	814	953	663	578	3194	1392	574	320	2278	967	175	20	243	639	242	464	2517	4815	1893	267	574	440	38	914	2275	914	782	1058	939	136	41	13	238	68	97	11735	2330
4	1.4.0.0	o__Bacillales	0	0	0	0	0	0	0	0	0	0	0	0	40	25	0	0	0	0	0	0	0	0	0	0	0	0	0	0	0	0	0	0	0	0	0	2	0	0	0	0	0	0	0	0	0	0	0
5	1.4.0.0.0	f__Bacillaceae	0	0	0	0	0	0	0	0	0	0	0	0	40	22	0	0	0	0	0	0	0	0	0	0	0	0	0	0	0	0	0	0	0	0	0	2	0	0	0	0	0	0	0	0	0	0	0
6	1.4.0.0.0.0	f__Bacillaceae_unclassified	0	0	0	0	0	0	0	0	0	0	0	0	0	0	0	0	0	0	0	0	0	0	0	0	0	0	0	0	0	0	0	0	0	0	0	0	0	0	0	0	0	0	0	0	0	0	0
7	1.4.0.0.0.0.0	f__Bacillaceae_unclassified	0	0	0	0	0	0	0	0	0	0	0	0	0	0	0	0	0	0	0	0	0	0	0	0	0	0	0	0	0	0	0	0	0	0	0	0	0	0	0	0	0	0	0	0	0	0	0
6	1.4.0.0.0.1	g__Anoxybacillus	0	0	0	0	0	0	0	0	0	0	0	0	40	22	0	0	0	0	0	0	0	0	0	0	0	0	0	0	0	0	0	0	0	0	0	0	0	0	0	0	0	0	0	0	0	0	0
7	1.4.0.0.0.1.0	s__kestanbolensis	0	0	0	0	0	0	0	0	0	0	0	0	40	22	0	0	0	0	0	0	0	0	0	0	0	0	0	0	0	0	0	0	0	0	0	0	0	0	0	0	0	0	0	0	0	0	0
6	1.4.0.0.0.2	g__Bacillus	0	0	0	0	0	0	0	0	0	0	0	0	0	0	0	0	0	0	0	0	0	0	0	0	0	0	0	0	0	0	0	0	0	0	0	2	0	0	0	0	0	0	0	0	0	0	0
7	1.4.0.0.0.2.0	g__Bacillus_unclassified	0	0	0	0	0	0	0	0	0	0	0	0	0	0	0	0	0	0	0	0	0	0	0	0	0	0	0	0	0	0	0	0	0	0	0	2	0	0	0	0	0	0	0	0	0	0	0
6	1.4.0.0.0.3	g__Geobacillus	0	0	0	0	0	0	0	0	0	0	0	0	0	0	0	0	0	0	0	0	0	0	0	0	0	0	0	0	0	0	0	0	0	0	0	0	0	0	0	0	0	0	0	0	0	0	0
7	1.4.0.0.0.3.0	s__vulcani	0	0	0	0	0	0	0	0	0	0	0	0	0	0	0	0	0	0	0	0	0	0	0	0	0	0	0	0	0	0	0	0	0	0	0	0	0	0	0	0	0	0	0	0	0	0	0
5	1.4.0.0.1	f__Staphylococcaceae	0	0	0	0	0	0	0	0	0	0	0	0	0	3	0	0	0	0	0	0	0	0	0	0	0	0	0	0	0	0	0	0	0	0	0	0	0	0	0	0	0	0	0	0	0	0	0
6	1.4.0.0.1.0	g__Staphylococcus	0	0	0	0	0	0	0	0	0	0	0	0	0	3	0	0	0	0	0	0	0	0	0	0	0	0	0	0	0	0	0	0	0	0	0	0	0	0	0	0	0	0	0	0	0	0	0
7	1.4.0.0.1.0.0	g__Staphylococcus_unclassified	0	0	0	0	0	0	0	0	0	0	0	0	0	3	0	0	0	0	0	0	0	0	0	0	0	0	0	0	0	0	0	0	0	0	0	0	0	0	0	0	0	0	0	0	0	0	0
5	1.4.0.0.2	o__Bacillales_unclassified	0	0	0	0	0	0	0	0	0	0	0	0	0	0	0	0	0	0	0	0	0	0	0	0	0	0	0	0	0	0	0	0	0	0	0	0	0	0	0	0	0	0	0	0	0	0	0
6	1.4.0.0.2.0	o__Bacillales_unclassified	0	0	0	0	0	0	0	0	0	0	0	0	0	0	0	0	0	0	0	0	0	0	0	0	0	0	0	0	0	0	0	0	0	0	0	0	0	0	0	0	0	0	0	0	0	0	0
7	1.4.0.0.2.0.0	o__Bacillales_unclassified	0	0	0	0	0	0	0	0	0	0	0	0	0	0	0	0	0	0	0	0	0	0	0	0	0	0	0	0	0	0	0	0	0	0	0	0	0	0	0	0	0	0	0	0	0	0	0
4	1.4.0.1	o__Gemellales	0	0	0	3	0	0	0	12	0	0	17	0	0	0	0	0	8	0	0	0	0	0	0	0	0	0	14	100	0	0	0	36	0	0	4	3	0	0	0	0	0	0	0	0	0	12	6
5	1.4.0.1.0	f__Gemellaceae	0	0	0	3	0	0	0	12	0	0	17	0	0	0	0	0	8	0	0	0	0	0	0	0	0	0	14	100	0	0	0	36	0	0	4	3	0	0	0	0	0	0	0	0	0	12	6
6	1.4.0.1.0.0	f__Gemellaceae_unclassified	0	0	0	3	0	0	0	12	0	0	17	0	0	0	0	0	8	0	0	0	0	0	0	0	0	0	14	100	0	0	0	36	0	0	4	3	0	0	0	0	0	0	0	0	0	12	6
7	1.4.0.1.0.0.0	f__Gemellaceae_unclassified	0	0	0	3	0	0	0	12	0	0	17	0	0	0	0	0	8	0	0	0	0	0	0	0	0	0	14	100	0	0	0	36	0	0	4	3	0	0	0	0	0	0	0	0	0	12	6
6	1.4.0.1.0.1	g__Gemella	0	0	0	0	0	0	0	0	0	0	0	0	0	0	0	0	0	0	0	0	0	0	0	0	0	0	0	0	0	0	0	0	0	0	0	0	0	0	0	0	0	0	0	0	0	0	0
7	1.4.0.1.0.1.0	g__Gemella_unclassified	0	0	0	0	0	0	0	0	0	0	0	0	0	0	0	0	0	0	0	0	0	0	0	0	0	0	0	0	0	0	0	0	0	0	0	0	0	0	0	0	0	0	0	0	0	0	0
4	1.4.0.2	o__Lactobacillales	104	138	480	84	119	339	1111	134	3202	430	797	953	618	553	2836	1150	566	311	2278	937	139	0	243	625	242	339	2464	4694	1893	259	574	371	38	792	2271	909	759	1012	927	80	28	0	208	68	81	11723	2324
5	1.4.0.2.0	f__Aerococcaceae	0	0	0	0	0	0	0	0	0	0	0	0	0	0	0	0	0	0	0	0	0	0	0	0	0	0	0	0	0	0	0	0	0	0	0	0	0	0	0	0	0	0	0	0	0	0	0
6	1.4.0.2.0.0	f__Aerococcaceae_unclassified	0	0	0	0	0	0	0	0	0	0	0	0	0	0	0	0	0	0	0	0	0	0	0	0	0	0	0	0	0	0	0	0	0	0	0	0	0	0	0	0	0	0	0	0	0	0	0
7	1.4.0.2.0.0.0	f__Aerococcaceae_unclassified	0	0	0	0	0	0	0	0	0	0	0	0	0	0	0	0	0	0	0	0	0	0	0	0	0	0	0	0	0	0	0	0	0	0	0	0	0	0	0	0	0	0	0	0	0	0	0
5	1.4.0.2.1	f__Carnobacteriaceae	0	0	0	0	0	0	0	13	0	0	0	0	0	0	0	0	0	0	0	0	0	0	0	0	0	0	0	449	0	0	7	0	0	0	0	0	0	0	0	0	0	0	0	0	0	42	0
6	1.4.0.2.1.0	g__Granulicatella	0	0	0	0	0	0	0	13	0	0	0	0	0	0	0	0	0	0	0	0	0	0	0	0	0	0	0	449	0	0	7	0	0	0	0	0	0	0	0	0	0	0	0	0	0	42	0
7	1.4.0.2.1.0.0	g__Granulicatella_unclassified	0	0	0	0	0	0	0	13	0	0	0	0	0	0	0	0	0	0	0	0	0	0	0	0	0	0	0	449	0	0	7	0	0	0	0	0	0	0	0	0	0	0	0	0	0	42	0
5	1.4.0.2.2	f__Enterococcaceae	0	0	149	21	69	3	125	0	0	65	177	0	29	50	1701	452	130	0	0	16	0	0	14	16	122	11	80	0	0	30	0	0	0	106	0	0	0	18	0	0	0	0	0	0	0	425	0
6	1.4.0.2.2.0	g__Enterococcus	0	0	149	21	69	3	125	0	0	65	177	0	29	30	1701	452	130	0	0	0	0	0	14	16	122	11	80	0	0	30	0	0	0	106	0	0	0	0	0	0	0	0	0	0	0	425	0
7	1.4.0.2.2.0.0	g__Enterococcus_unclassified	0	0	149	21	69	3	125	0	0	32	177	0	29	30	1701	452	130	0	0	0	0	0	14	16	122	11	80	0	0	30	0	0	0	106	0	0	0	0	0	0	0	0	0	0	0	425	0
7	1.4.0.2.2.0.1	s__cecorum	0	0	0	0	0	0	0	0	0	33	0	0	0	0	0	0	0	0	0	0	0	0	0	0	0	0	0	0	0	0	0	0	0	0	0	0	0	0	0	0	0	0	0	0	0	0	0
6	1.4.0.2.2.1	g__Vagococcus	0	0	0	0	0	0	0	0	0	0	0	0	0	20	0	0	0	0	0	16	0	0	0	0	0	0	0	0	0	0	0	0	0	0	0	0	0	18	0	0	0	0	0	0	0	0	0
7	1.4.0.2.2.1.0	g__Vagococcus_unclassified	0	0	0	0	0	0	0	0	0	0	0	0	0	20	0	0	0	0	0	16	0	0	0	0	0	0	0	0	0	0	0	0	0	0	0	0	0	18	0	0	0	0	0	0	0	0	0
5	1.4.0.2.3	f__Lactobacillaceae	0	0	26	46	35	193	603	0	1053	0	6	0	0	31	735	131	7	0	0	0	26	0	11	541	20	0	0	26	1640	0	283	72	0	121	49	362	103	0	342	0	0	0	7	0	0	3914	0
6	1.4.0.2.3.0	f__Lactobacillaceae_unclassified	0	0	0	0	0	0	0	0	0	0	6	0	0	0	0	0	0	0	0	0	0	0	11	0	0	0	0	0	0	0	0	0	0	0	0	0	0	0	0	0	0	0	0	0	0	0	0
7	1.4.0.2.3.0.0	f__Lactobacillaceae_unclassified	0	0	0	0	0	0	0	0	0	0	6	0	0	0	0	0	0	0	0	0	0	0	11	0	0	0	0	0	0	0	0	0	0	0	0	0	0	0	0	0	0	0	0	0	0	0	0
6	1.4.0.2.3.1	g__Lactobacillus	0	0	26	46	19	193	603	0	1053	0	0	0	0	31	735	131	7	0	0	0	26	0	0	541	20	0	0	26	1640	0	283	72	0	121	49	362	103	0	342	0	0	0	7	0	0	3859	0
7	1.4.0.2.3.1.0	g__Lactobacillus_unclassified	0	0	0	0	0	0	0	0	0	0	0	0	0	0	0	0	7	0	0	0	0	0	0	12	10	0	0	10	0	0	0	0	0	0	49	0	0	0	31	0	0	0	0	0	0	2000	0
7	1.4.0.2.3.1.1	s__agilis	0	0	0	0	19	0	0	0	0	0	0	0	0	0	0	0	0	0	0	0	0	0	0	0	0	0	0	16	0	0	0	0	0	0	0	0	0	0	0	0	0	0	0	0	0	7	0
7	1.4.0.2.3.1.2	s__brevis	0	0	0	0	0	0	0	0	0	0	0	0	0	0	0	0	0	0	0	0	0	0	0	0	0	0	0	0	0	0	0	0	0	0	0	0	0	0	0	0	0	0	0	0	0	0	0
7	1.4.0.2.3.1.3	s__coleohominis	0	0	0	0	0	0	0	0	0	0	0	0	0	0	0	0	0	0	0	0	0	0	0	0	0	0	0	0	0	0	0	0	0	0	0	0	0	0	0	0	0	0	0	0	0	0	0
7	1.4.0.2.3.1.4	s__delbrueckii	0	0	0	0	0	0	0	0	0	0	0	0	0	0	0	0	0	0	0	0	0	0	0	0	0	0	0	0	0	0	0	0	0	0	0	0	0	0	0	0	0	0	0	0	0	0	0
7	1.4.0.2.3.1.5	s__helveticus	0	0	0	0	0	0	0	0	0	0	0	0	0	0	0	0	0	0	0	0	0	0	0	0	0	0	0	0	0	0	0	0	0	0	0	0	2	0	8	0	0	0	0	0	0	68	0
7	1.4.0.2.3.1.6	s__mucosae	0	0	0	0	0	0	0	0	34	0	0	0	0	0	0	0	0	0	0	0	0	0	0	0	10	0	0	0	0	0	0	0	0	0	0	0	0	0	0	0	0	0	0	0	0	1716	0
7	1.4.0.2.3.1.7	s__paralimentarius	0	0	0	0	0	0	0	0	0	0	0	0	0	0	0	0	0	0	0	0	0	0	0	0	0	0	0	0	0	0	0	0	0	0	0	0	0	0	0	0	0	0	0	0	0	0	0
7	1.4.0.2.3.1.8	s__reuteri	0	0	0	0	0	0	0	0	0	0	0	0	0	0	0	0	0	0	0	0	0	0	0	0	0	0	0	0	0	0	0	0	0	0	0	0	0	0	0	0	0	0	0	0	0	17	0
7	1.4.0.2.3.1.9	s__ruminis	0	0	26	46	0	165	603	0	0	0	0	0	0	0	735	131	0	0	0	0	26	0	0	529	0	0	0	0	1640	0	0	72	0	121	0	0	0	0	0	0	0	0	7	0	0	0	0
7	1.4.0.2.3.1.10	s__salivarius	0	0	0	0	0	28	0	0	1019	0	0	0	0	31	0	0	0	0	0	0	0	0	0	0	0	0	0	0	0	0	283	0	0	0	0	362	101	0	303	0	0	0	0	0	0	51	0
7	1.4.0.2.3.1.11	s__vaginalis	0	0	0	0	0	0	0	0	0	0	0	0	0	0	0	0	0	0	0	0	0	0	0	0	0	0	0	0	0	0	0	0	0	0	0	0	0	0	0	0	0	0	0	0	0	0	0
7	1.4.0.2.3.1.12	s__zeae	0	0	0	0	0	0	0	0	0	0	0	0	0	0	0	0	0	0	0	0	0	0	0	0	0	0	0	0	0	0	0	0	0	0	0	0	0	0	0	0	0	0	0	0	0	0	0
6	1.4.0.2.3.2	g__Pediococcus	0	0	0	0	16	0	0	0	0	0	0	0	0	0	0	0	0	0	0	0	0	0	0	0	0	0	0	0	0	0	0	0	0	0	0	0	0	0	0	0	0	0	0	0	0	55	0
7	1.4.0.2.3.2.0	g__Pediococcus_unclassified	0	0	0	0	16	0	0	0	0	0	0	0	0	0	0	0	0	0	0	0	0	0	0	0	0	0	0	0	0	0	0	0	0	0	0	0	0	0	0	0	0	0	0	0	0	55	0
5	1.4.0.2.4	f__Leuconostocaceae	0	7	0	0	15	0	251	0	33	35	382	36	0	74	21	90	11	58	0	21	0	0	40	0	22	65	0	17	0	7	0	34	11	103	8	26	131	24	31	10	0	0	36	0	0	1977	0
6	1.4.0.2.4.0	f__Leuconostocaceae_unclassified	0	0	0	0	0	0	0	0	0	0	0	0	0	0	0	0	0	0	0	0	0	0	0	0	0	0	0	3	0	0	0	0	0	0	0	0	0	0	0	0	0	0	0	0	0	0	0
7	1.4.0.2.4.0.0	f__Leuconostocaceae_unclassified	0	0	0	0	0	0	0	0	0	0	0	0	0	0	0	0	0	0	0	0	0	0	0	0	0	0	0	3	0	0	0	0	0	0	0	0	0	0	0	0	0	0	0	0	0	0	0
6	1.4.0.2.4.1	g__Leuconostoc	0	0	0	0	0	0	18	0	13	0	313	0	0	0	0	0	0	3	0	0	0	0	0	0	0	33	0	0	0	0	0	0	0	14	0	0	0	0	0	0	0	0	0	0	0	0	0
7	1.4.0.2.4.1.0	g__Leuconostoc_unclassified	0	0	0	0	0	0	18	0	13	0	313	0	0	0	0	0	0	3	0	0	0	0	0	0	0	33	0	0	0	0	0	0	0	14	0	0	0	0	0	0	0	0	0	0	0	0	0
7	1.4.0.2.4.1.1	s__mesenteroides	0	0	0	0	0	0	0	0	0	0	0	0	0	0	0	0	0	0	0	0	0	0	0	0	0	0	0	0	0	0	0	0	0	0	0	0	0	0	0	0	0	0	0	0	0	0	0
6	1.4.0.2.4.2	g__Weissella	0	7	0	0	15	0	233	0	20	35	69	36	0	74	21	90	11	55	0	21	0	0	40	0	22	32	0	14	0	7	0	34	11	89	8	26	131	24	31	10	0	0	36	0	0	1977	0
7	1.4.0.2.4.2.0	g__Weissella_unclassified	0	7	0	0	15	0	233	0	20	35	69	36	0	74	21	90	11	55	0	21	0	0	40	0	22	32	0	14	0	7	0	34	11	89	8	26	131	24	31	10	0	0	36	0	0	1977	0
7	1.4.0.2.4.2.1	s__viridescens	0	0	0	0	0	0	0	0	0	0	0	0	0	0	0	0	0	0	0	0	0	0	0	0	0	0	0	0	0	0	0	0	0	0	0	0	0	0	0	0	0	0	0	0	0	0	0
5	1.4.0.2.5	f__Streptococcaceae	104	131	305	17	0	143	132	121	2116	330	232	917	589	397	379	477	383	253	2278	900	113	0	178	68	78	263	2365	4202	253	222	284	265	27	462	2214	521	525	970	554	70	28	0	165	68	81	5363	2324
6	1.4.0.2.5.0	f__Streptococcaceae_unclassified	0	0	0	0	0	0	0	0	0	0	0	0	0	0	0	0	0	2	0	0	0	0	0	0	0	0	0	0	0	0	0	0	0	0	0	1	0	0	0	0	0	0	0	0	0	0	0
7	1.4.0.2.5.0.0	f__Streptococcaceae_unclassified	0	0	0	0	0	0	0	0	0	0	0	0	0	0	0	0	0	2	0	0	0	0	0	0	0	0	0	0	0	0	0	0	0	0	0	1	0	0	0	0	0	0	0	0	0	0	0
6	1.4.0.2.5.1	g__Lactococcus	0	0	0	0	0	0	103	18	79	0	0	0	0	112	351	24	21	20	0	0	0	0	0	0	0	0	0	0	0	13	0	0	0	0	0	44	0	0	34	0	0	0	0	0	0	52	0
7	1.4.0.2.5.1.0	g__Lactococcus_unclassified	0	0	0	0	0	0	30	15	60	0	0	0	0	0	5	0	21	0	0	0	0	0	0	0	0	0	0	0	0	0	0	0	0	0	0	44	0	0	18	0	0	0	0	0	0	0	0
7	1.4.0.2.5.1.1	s__garvieae	0	0	0	0	0	0	73	3	19	0	0	0	0	112	346	24	0	20	0	0	0	0	0	0	0	0	0	0	0	13	0	0	0	0	0	0	0	0	16	0	0	0	0	0	0	52	0
6	1.4.0.2.5.2	g__Streptococcus	104	131	305	17	0	143	29	103	2037	330	232	917	589	285	28	453	362	231	2278	900	113	0	178	68	78	263	2365	4202	253	209	284	265	27	462	2214	476	525	970	520	70	28	0	165	68	81	5311	2324
7	1.4.0.2.5.2.0	g__Streptococcus_unclassified	13	131	107	17	0	143	0	103	1992	228	184	316	545	120	0	453	362	231	392	242	113	0	178	68	78	263	1508	3714	253	122	203	265	27	419	595	476	525	261	520	70	28	0	165	68	81	4751	2255
7	1.4.0.2.5.2.1	s__agalactiae	0	0	0	0	0	0	0	0	0	0	0	0	0	0	0	0	0	0	0	0	0	0	0	0	0	0	0	0	0	0	0	0	0	0	0	0	0	0	0	0	0	0	0	0	0	0	0
7	1.4.0.2.5.2.2	s__alactolyticus	91	0	0	0	0	0	0	0	0	0	0	601	0	0	0	0	0	0	1886	658	0	0	0	0	0	0	792	0	0	0	81	0	0	0	1619	0	0	709	0	0	0	0	0	0	0	0	0
7	1.4.0.2.5.2.3	s__anginosus	0	0	0	0	0	0	0	0	0	0	0	0	0	0	0	0	0	0	0	0	0	0	0	0	0	0	0	0	0	0	0	0	0	0	0	0	0	0	0	0	0	0	0	0	0	0	0
7	1.4.0.2.5.2.4	s__equi	0	0	0	0	0	0	0	0	0	0	0	0	0	0	0	0	0	0	0	0	0	0	0	0	0	0	4	0	0	0	0	0	0	0	0	0	0	0	0	0	0	0	0	0	0	0	0
7	1.4.0.2.5.2.5	s__infantis	0	0	0	0	0	0	29	0	0	0	0	0	0	0	0	0	0	0	0	0	0	0	0	0	0	0	61	488	0	18	0	0	0	0	0	0	0	0	0	0	0	0	0	0	0	196	69
7	1.4.0.2.5.2.6	s__luteciae	0	0	198	0	0	0	0	0	0	102	48	0	44	165	28	0	0	0	0	0	0	0	0	0	0	0	0	0	0	69	0	0	0	43	0	0	0	0	0	0	0	0	0	0	0	364	0
7	1.4.0.2.5.2.7	s__sobrinus	0	0	0	0	0	0	0	0	45	0	0	0	0	0	0	0	0	0	0	0	0	0	0	0	0	0	0	0	0	0	0	0	0	0	0	0	0	0	0	0	0	0	0	0	0	0	0
5	1.4.0.2.6	o__Lactobacillales_unclassified	0	0	0	0	0	0	0	0	0	0	0	0	0	1	0	0	35	0	0	0	0	0	0	0	0	0	19	0	0	0	0	0	0	0	0	0	0	0	0	0	0	0	0	0	0	2	0
6	1.4.0.2.6.0	o__Lactobacillales_unclassified	0	0	0	0	0	0	0	0	0	0	0	0	0	1	0	0	35	0	0	0	0	0	0	0	0	0	19	0	0	0	0	0	0	0	0	0	0	0	0	0	0	0	0	0	0	2	0
7	1.4.0.2.6.0.0	o__Lactobacillales_unclassified	0	0	0	0	0	0	0	0	0	0	0	0	0	1	0	0	35	0	0	0	0	0	0	0	0	0	19	0	0	0	0	0	0	0	0	0	0	0	0	0	0	0	0	0	0	2	0
4	1.4.0.3	o__Turicibacterales	40	0	23	0	0	46	175	0	102	23	0	0	5	0	358	242	0	9	0	30	36	20	0	14	0	125	39	21	0	8	0	33	0	122	0	0	23	46	12	56	13	13	30	0	16	0	0
5	1.4.0.3.0	f__Turicibacteraceae	40	0	23	0	0	46	175	0	102	23	0	0	5	0	358	242	0	9	0	30	36	20	0	14	0	125	39	21	0	8	0	33	0	122	0	0	23	46	12	56	13	13	30	0	16	0	0
6	1.4.0.3.0.0	g__Turicibacter	40	0	23	0	0	46	175	0	102	23	0	0	5	0	358	242	0	9	0	30	36	20	0	14	0	125	39	21	0	8	0	33	0	122	0	0	23	46	12	56	13	13	30	0	16	0	0
7	1.4.0.3.0.0.0	g__Turicibacter_unclassified	40	0	23	0	0	46	175	0	102	23	0	0	5	0	358	242	0	9	0	30	36	20	0	14	0	125	39	21	0	8	0	33	0	122	0	0	23	46	12	56	13	13	30	0	16	0	0
3	1.4.1	c__Clostridia	12477	12050	16012	35988	26159	35539	41939	55503	40761	29502	40250	24133	26160	46634	35151	53519	34941	27971	8218	32648	11154	27384	32584	32245	35633	34145	36229	30930	39266	36076	49015	39159	41334	50749	42634	40002	52900	43595	28693	29559	25850	27778	31632	44873	36489	16135	40298
4	1.4.1.0	o__Clostridiales	12477	12050	16012	35988	26159	35539	41939	55503	40761	29502	40250	24133	26160	46634	35126	53519	34941	27971	8218	32648	11154	27369	32584	32245	35633	34145	36229	30930	39266	36076	49015	39159	41334	50749	42634	40002	52900	43595	28693	29559	25850	27778	31632	44873	36489	16135	40298
5	1.4.1.0.0	f__Christensenellaceae	0	0	7	0	71	0	0	0	7	25	0	0	46	69	5693	78	148	123	0	0	15	1290	28	45	88	240	4	0	0	54	92	23	0	0	0	24	125	0	190	0	106	0	0	0	0	0	30
6	1.4.1.0.0.0	f__Christensenellaceae_unclassified	0	0	7	0	65	0	0	0	0	0	0	0	12	54	5674	40	125	123	0	0	15	1290	21	33	64	240	4	0	0	36	92	9	0	0	0	0	103	0	190	0	97	0	0	0	0	0	16
7	1.4.1.0.0.0.0	f__Christensenellaceae_unclassified	0	0	7	0	65	0	0	0	0	0	0	0	12	54	5674	40	125	123	0	0	15	1290	21	33	64	240	4	0	0	36	92	9	0	0	0	0	103	0	190	0	97	0	0	0	0	0	16
6	1.4.1.0.0.1	g__Christensenella	0	0	0	0	6	0	0	0	7	25	0	0	34	15	19	38	23	0	0	0	0	0	7	12	24	0	0	0	0	18	0	14	0	0	0	24	22	0	0	0	9	0	0	0	0	0	14
7	1.4.1.0.0.1.0	g__Christensenella_unclassified	0	0	0	0	6	0	0	0	7	25	0	0	34	15	19	38	23	0	0	0	0	0	7	12	24	0	0	0	0	18	0	14	0	0	0	24	22	0	0	0	9	0	0	0	0	0	14
5	1.4.1.0.1	f__Clostridiaceae	624	67	432	198	154	1162	2567	360	2195	74	796	812	367	2306	804	1994	148	100	0	1677	27	120	236	52	1188	323	513	2678	262	1442	861	1041	128	390	228	199	353	1758	131	191	228	77	156	926	61	3736	1160
6	1.4.1.0.1.0	f__Clostridiaceae_unclassified	565	0	158	0	16	652	1500	0	819	0	29	85	83	398	554	0	0	0	0	142	0	0	0	34	1085	52	0	37	28	13	221	85	0	0	18	19	248	135	72	0	0	0	0	78	0	0	27
7	1.4.1.0.1.0.0	f__Clostridiaceae_unclassified	565	0	158	0	16	652	1500	0	819	0	29	85	83	398	554	0	0	0	0	142	0	0	0	34	1085	52	0	37	28	13	221	85	0	0	18	19	248	135	72	0	0	0	0	78	0	0	27
6	1.4.1.0.1.1	g__Clostridium	59	67	274	198	138	510	1038	360	1354	34	767	727	284	1908	250	1210	148	100	0	1535	27	120	236	18	103	219	513	2641	234	1429	640	910	128	343	210	180	105	1623	59	191	196	77	156	848	44	3736	1133
7	1.4.1.0.1.1.0	g__Clostridium_unclassified	59	40	41	198	138	221	275	360	1187	0	699	541	284	801	119	325	133	69	0	502	27	86	111	0	57	134	466	132	234	1429	640	631	128	320	210	180	105	546	59	191	121	66	49	45	44	5	1133
7	1.4.1.0.1.1.1	s__baratii	0	0	0	0	0	0	0	0	0	0	0	0	0	0	0	0	0	0	0	0	0	0	0	0	0	0	0	0	0	0	0	0	0	0	0	0	0	0	0	0	0	0	0	0	0	26	0
7	1.4.1.0.1.1.2	s__celatum	0	0	0	0	0	265	375	0	72	34	68	135	0	779	86	546	0	31	0	727	0	34	13	0	0	39	47	228	0	0	0	254	0	0	0	0	0	732	0	0	61	11	107	0	0	0	0
7	1.4.1.0.1.1.3	s__colicanis	0	0	0	0	0	0	0	0	0	0	0	0	0	0	0	0	0	0	0	36	0	0	105	0	0	0	0	0	0	0	0	0	0	0	0	0	0	36	0	0	0	0	0	0	0	0	0
7	1.4.1.0.1.1.4	s__hiranonis	0	0	0	0	0	0	0	0	0	0	0	0	0	0	0	183	0	0	0	0	0	0	0	0	0	0	0	2251	0	0	0	0	0	0	0	0	0	0	0	0	0	0	0	803	0	0	0
7	1.4.1.0.1.1.5	s__paraputrificum	0	0	0	0	0	0	0	0	0	0	0	0	0	0	0	0	0	0	0	0	0	0	0	0	0	0	0	0	0	0	0	0	0	0	0	0	0	0	0	0	0	0	0	0	0	0	0
7	1.4.1.0.1.1.6	s__perfringens	0	27	233	0	0	24	388	0	95	0	0	51	0	328	45	156	15	0	0	270	0	0	7	18	46	46	0	30	0	0	0	25	0	23	0	0	0	309	0	0	14	0	0	0	0	3705	0
6	1.4.1.0.1.2	g__SMB53	0	0	0	0	0	0	29	0	22	40	0	0	0	0	0	784	0	0	0	0	0	0	0	0	0	52	0	0	0	0	0	46	0	47	0	0	0	0	0	0	32	0	0	0	17	0	0
7	1.4.1.0.1.2.0	g__SMB53_unclassified	0	0	0	0	0	0	29	0	22	40	0	0	0	0	0	784	0	0	0	0	0	0	0	0	0	52	0	0	0	0	0	46	0	47	0	0	0	0	0	0	32	0	0	0	17	0	0
6	1.4.1.0.1.3	g__Sarcina	0	0	0	0	0	0	0	0	0	0	0	0	0	0	0	0	0	0	0	0	0	0	0	0	0	0	0	0	0	0	0	0	0	0	0	0	0	0	0	0	0	0	0	0	0	0	0
7	1.4.1.0.1.3.0	g__Sarcina_unclassified	0	0	0	0	0	0	0	0	0	0	0	0	0	0	0	0	0	0	0	0	0	0	0	0	0	0	0	0	0	0	0	0	0	0	0	0	0	0	0	0	0	0	0	0	0	0	0
5	1.4.1.0.2	f__Dehalobacteriaceae	0	0	0	0	6	0	0	0	0	0	0	0	0	15	42	32	0	23	0	0	0	26	0	0	9	0	0	0	0	0	0	0	0	0	0	0	18	0	11	0	0	0	0	0	0	0	20
6	1.4.1.0.2.0	f__Dehalobacteriaceae_unclassified	0	0	0	0	0	0	0	0	0	0	0	0	0	0	31	0	0	0	0	0	0	0	0	0	0	0	0	0	0	0	0	0	0	0	0	0	0	0	0	0	0	0	0	0	0	0	0
7	1.4.1.0.2.0.0	f__Dehalobacteriaceae_unclassified	0	0	0	0	0	0	0	0	0	0	0	0	0	0	31	0	0	0	0	0	0	0	0	0	0	0	0	0	0	0	0	0	0	0	0	0	0	0	0	0	0	0	0	0	0	0	0
6	1.4.1.0.2.1	g__Dehalobacterium	0	0	0	0	6	0	0	0	0	0	0	0	0	15	11	32	0	23	0	0	0	26	0	0	9	0	0	0	0	0	0	0	0	0	0	0	18	0	11	0	0	0	0	0	0	0	20
7	1.4.1.0.2.1.0	g__Dehalobacterium_unclassified	0	0	0	0	6	0	0	0	0	0	0	0	0	15	11	32	0	23	0	0	0	26	0	0	9	0	0	0	0	0	0	0	0	0	0	0	18	0	11	0	0	0	0	0	0	0	20
5	1.4.1.0.3	f__EtOH8	0	0	0	0	0	0	0	0	0	0	0	0	0	0	0	0	0	0	0	0	0	0	0	0	0	0	0	0	0	0	0	0	0	0	0	0	0	0	0	0	0	0	0	0	0	0	0
6	1.4.1.0.3.0	f__EtOH8_unclassified	0	0	0	0	0	0	0	0	0	0	0	0	0	0	0	0	0	0	0	0	0	0	0	0	0	0	0	0	0	0	0	0	0	0	0	0	0	0	0	0	0	0	0	0	0	0	0
7	1.4.1.0.3.0.0	f__EtOH8_unclassified	0	0	0	0	0	0	0	0	0	0	0	0	0	0	0	0	0	0	0	0	0	0	0	0	0	0	0	0	0	0	0	0	0	0	0	0	0	0	0	0	0	0	0	0	0	0	0
5	1.4.1.0.4	f__Eubacteriaceae	0	0	0	0	0	3	3	0	0	0	0	0	7	25	0	34	0	15	80	0	0	11	0	0	0	0	0	0	0	3	0	0	0	0	0	15	0	6	0	0	9	0	0	0	0	0	0
6	1.4.1.0.4.0	g__Anaerofustis	0	0	0	0	0	0	3	0	0	0	0	0	0	0	0	5	0	0	0	0	0	4	0	0	0	0	0	0	0	3	0	0	0	0	0	0	0	0	0	0	0	0	0	0	0	0	0
7	1.4.1.0.4.0.0	g__Anaerofustis_unclassified	0	0	0	0	0	0	3	0	0	0	0	0	0	0	0	5	0	0	0	0	0	4	0	0	0	0	0	0	0	3	0	0	0	0	0	0	0	0	0	0	0	0	0	0	0	0	0
6	1.4.1.0.4.1	g__Pseudoramibacter_Eubacterium	0	0	0	0	0	3	0	0	0	0	0	0	7	25	0	29	0	15	80	0	0	7	0	0	0	0	0	0	0	0	0	0	0	0	0	15	0	6	0	0	9	0	0	0	0	0	0
7	1.4.1.0.4.1.0	g__Pseudoramibacter_Eubacterium_unclassified	0	0	0	0	0	3	0	0	0	0	0	0	7	25	0	29	0	15	80	0	0	7	0	0	0	0	0	0	0	0	0	0	0	0	0	15	0	6	0	0	9	0	0	0	0	0	0
5	1.4.1.0.5	f__Lachnospiraceae	3447	7115	7600	34330	12291	16749	19961	15553	18258	9711	29234	15463	13385	11399	8733	19169	18009	11031	7166	10670	3597	8560	21508	9746	8487	8797	17540	17564	23672	18320	22554	9393	24647	23139	32465	26266	17767	13474	12173	14608	7928	14468	14337	24835	17764	11344	19570
6	1.4.1.0.5.0	f__Lachnospiraceae_unclassified	344	230	424	1559	1226	555	144	1408	1528	1871	3701	1080	926	854	777	710	1483	396	0	1012	373	1454	995	897	1141	1922	3635	1939	1910	4291	3500	943	1537	2007	2694	468	1763	1227	1329	291	492	858	869	1705	1564	9	1118
7	1.4.1.0.5.0.0	f__Lachnospiraceae_unclassified	344	230	424	1559	1226	555	144	1408	1528	1871	3701	1080	926	854	777	710	1483	396	0	1012	373	1454	995	897	1141	1922	3635	1939	1910	4291	3500	943	1537	2007	2694	468	1763	1227	1329	291	492	858	869	1705	1564	9	1118
6	1.4.1.0.5.1	g__Anaerostipes	0	0	0	20	39	43	21	38	398	86	42	56	48	0	11	0	29	30	0	56	0	466	349	0	91	50	189	10	0	613	182	1123	436	170	120	0	91	49	93	64	56	151	40	27	0	0	36
7	1.4.1.0.5.1.0	g__Anaerostipes_unclassified	0	0	0	20	39	43	21	38	398	86	42	56	48	0	11	0	29	30	0	56	0	466	349	0	91	50	189	10	0	613	182	1123	436	170	120	0	91	49	93	64	56	151	40	27	0	0	36
6	1.4.1.0.5.2	g__Blautia	856	4324	3180	18866	5553	11516	17562	2461	9291	1675	14173	1634	6159	6012	1780	8915	1125	6725	4282	4330	1644	1658	14546	4451	3407	2387	2874	10522	1389	5164	5350	781	7198	7482	12481	18142	9298	5618	3283	7019	5033	11111	3973	17601	7173	9297	1272
7	1.4.1.0.5.2.0	g__Blautia_unclassified	794	4156	2941	18620	5117	11335	17431	2123	8706	1675	12640	1460	5873	5889	651	8845	947	6703	0	4091	1555	1526	13773	4298	3334	1928	2617	7905	1274	4888	4719	753	6993	6970	11939	15735	9170	5372	3243	6959	5033	10907	3425	16760	6887	9272	1129
7	1.4.1.0.5.2.1	s__obeum	62	39	239	99	436	60	131	338	284	0	1533	174	286	105	1129	70	178	22	0	239	89	132	752	153	73	459	257	1206	115	276	570	28	49	421	542	1700	128	246	40	42	0	0	548	415	286	25	143
7	1.4.1.0.5.2.2	s__producta	0	129	0	147	0	121	0	0	301	0	0	0	0	18	0	0	0	0	4282	0	0	0	21	0	0	0	0	1411	0	0	61	0	156	91	0	707	0	0	0	18	0	204	0	426	0	0	0
6	1.4.1.0.5.3	g__Butyrivibrio	0	0	0	0	0	0	0	0	0	0	0	0	0	0	0	0	0	0	0	0	0	291	0	0	0	0	0	0	0	0	0	0	0	0	0	0	0	0	0	0	0	0	0	0	0	0	0
7	1.4.1.0.5.3.0	s__crossotus	0	0	0	0	0	0	0	0	0	0	0	0	0	0	0	0	0	0	0	0	0	291	0	0	0	0	0	0	0	0	0	0	0	0	0	0	0	0	0	0	0	0	0	0	0	0	0
6	1.4.1.0.5.4	g__Clostridium	224	270	58	230	133	440	168	1510	578	1224	1506	2621	279	142	890	160	375	296	90	798	25	41	1183	162	382	319	1257	114	504	1081	3951	1272	620	740	2029	15	206	918	303	317	424	79	719	182	630	0	448
7	1.4.1.0.5.4.0	g__Clostridium_unclassified	10	0	21	0	15	0	0	0	0	976	0	0	0	0	35	0	0	0	63	16	0	0	18	19	0	0	0	0	0	0	0	47	99	0	0	15	26	13	17	64	168	33	0	0	0	0	0
7	1.4.1.0.5.4.1	s__aldenense	0	0	0	0	0	0	0	0	0	0	0	0	0	0	0	0	0	0	0	0	0	0	0	0	0	0	0	0	0	0	0	0	0	0	0	0	0	0	0	0	18	0	0	0	0	0	0
7	1.4.1.0.5.4.2	s__citroniae	0	0	0	0	0	0	0	0	0	0	0	0	0	0	0	0	0	0	0	0	0	0	0	0	0	0	0	0	0	0	0	0	0	0	0	0	0	0	0	0	0	0	0	0	0	0	0
7	1.4.1.0.5.4.3	s__clostridioforme	194	270	22	230	118	440	168	1510	483	0	1506	2621	279	142	54	139	375	296	0	782	25	21	1165	143	382	319	1257	114	504	1081	3951	306	433	661	2029	0	180	905	286	241	168	0	719	182	630	0	448
7	1.4.1.0.5.4.4	s__colinum	0	0	0	0	0	0	0	0	95	0	0	0	0	0	43	0	0	0	0	0	0	20	0	0	0	0	0	0	0	0	0	0	0	79	0	0	0	0	0	0	0	0	0	0	0	0	0
7	1.4.1.0.5.4.5	s__hathewayi	20	0	0	0	0	0	0	0	0	108	0	0	0	0	669	21	0	0	15	0	0	0	0	0	0	0	0	0	0	0	0	891	34	0	0	0	0	0	0	0	35	0	0	0	0	0	0
7	1.4.1.0.5.4.6	s__lavalense	0	0	0	0	0	0	0	0	0	53	0	0	0	0	0	0	0	0	0	0	0	0	0	0	0	0	0	0	0	0	0	10	16	0	0	0	0	0	0	12	0	37	0	0	0	0	0
7	1.4.1.0.5.4.7	s__symbiosum	0	0	15	0	0	0	0	0	0	87	0	0	0	0	89	0	0	0	12	0	0	0	0	0	0	0	0	0	0	0	0	18	38	0	0	0	0	0	0	0	35	9	0	0	0	0	0
6	1.4.1.0.5.5	g__Coprococcus	118	184	795	868	3257	844	511	5316	2959	51	3436	200	2251	1208	1941	1198	947	1316	18	591	515	651	1537	1522	452	1362	2230	1604	965	1315	325	740	1890	1973	3495	3804	942	744	494	464	300	977	4252	1799	887	271	852
7	1.4.1.0.5.5.0	g__Coprococcus_unclassified	118	171	736	850	3115	800	456	5316	2883	51	3272	42	1876	836	1675	816	827	1272	18	499	496	471	1537	1488	452	1252	506	1555	79	601	256	740	1890	1252	3084	3804	840	641	451	464	300	977	4207	1799	855	271	267
7	1.4.1.0.5.5.1	s__catus	0	13	0	18	22	44	55	0	76	0	157	158	171	216	183	0	120	44	0	88	19	42	0	34	0	61	191	0	33	324	69	0	0	135	411	0	102	103	43	0	0	0	45	0	32	0	71
7	1.4.1.0.5.5.2	s__eutactus	0	0	59	0	120	0	0	0	0	0	7	0	204	156	83	382	0	0	0	4	0	138	0	0	0	49	1533	49	853	390	0	0	0	586	0	0	0	0	0	0	0	0	0	0	0	0	514
6	1.4.1.0.5.6	g__Defluviitalea	0	0	0	0	0	0	0	0	0	0	0	0	0	0	0	0	0	0	0	0	0	0	0	0	0	0	0	0	0	0	0	0	0	0	0	0	0	0	0	0	0	0	0	0	0	0	0
7	1.4.1.0.5.6.0	s__saccharophila	0	0	0	0	0	0	0	0	0	0	0	0	0	0	0	0	0	0	0	0	0	0	0	0	0	0	0	0	0	0	0	0	0	0	0	0	0	0	0	0	0	0	0	0	0	0	0
6	1.4.1.0.5.7	g__Dorea	247	590	2498	3507	797	1589	509	1019	1026	186	2894	2162	1111	1225	446	1775	1239	458	135	1145	425	879	1076	1706	590	515	1296	2902	958	2159	3552	633	540	901	4387	1956	1502	1444	826	900	137	235	1708	1431	1331	732	1436
7	1.4.1.0.5.7.0	g__Dorea_unclassified	0	77	1570	3015	220	196	25	544	332	81	1416	843	373	896	86	266	48	189	135	450	256	111	675	1163	254	217	146	0	147	699	0	548	0	101	1163	1956	575	561	197	624	66	235	692	589	533	130	479
7	1.4.1.0.5.7.1	s__formicigenerans	89	133	96	492	233	125	58	308	330	0	511	671	387	166	43	623	724	269	0	208	26	20	63	89	149	72	575	2902	394	242	1255	0	485	421	920	0	148	322	67	276	0	0	405	311	130	39	654
7	1.4.1.0.5.7.2	s__longicatena	158	380	832	0	344	1268	426	167	364	105	967	648	351	163	317	886	467	0	0	487	143	748	338	454	187	226	575	0	417	1218	2297	85	55	379	2304	0	779	561	562	0	71	0	611	531	668	563	303
6	1.4.1.0.5.8	g__Epulopiscium	0	0	0	0	0	0	0	0	0	0	0	0	0	0	0	0	0	0	0	0	0	0	0	0	0	0	22	0	0	0	0	0	0	0	0	0	0	0	0	0	0	0	0	0	0	0	0
7	1.4.1.0.5.8.0	g__Epulopiscium_unclassified	0	0	0	0	0	0	0	0	0	0	0	0	0	0	0	0	0	0	0	0	0	0	0	0	0	0	22	0	0	0	0	0	0	0	0	0	0	0	0	0	0	0	0	0	0	0	0
6	1.4.1.0.5.9	g__Lachnobacterium	70	0	0	0	0	0	0	0	0	0	0	0	0	0	0	0	87	0	0	0	0	115	0	0	0	0	0	0	0	0	0	0	0	43	0	0	0	0	0	0	0	0	0	0	0	0	0
7	1.4.1.0.5.9.0	g__Lachnobacterium_unclassified	70	0	0	0	0	0	0	0	0	0	0	0	0	0	0	0	87	0	0	0	0	115	0	0	0	0	0	0	0	0	0	0	0	43	0	0	0	0	0	0	0	0	0	0	0	0	0
6	1.4.1.0.5.10	g__Lachnospira	143	55	49	492	161	21	0	293	16	0	185	82	378	353	1232	284	30	34	0	338	70	154	103	48	59	536	172	67	163	53	55	1344	530	0	158	8	83	475	405	2415	125	0	59	124	736	0	109
7	1.4.1.0.5.10.0	g__Lachnospira_unclassified	143	55	49	492	161	21	0	293	16	0	185	82	378	353	1232	284	30	34	0	338	70	154	103	48	59	536	172	67	163	53	55	1344	530	0	158	8	83	475	405	2415	125	0	59	124	736	0	109
6	1.4.1.0.5.11	g__Lactonifactor	0	0	0	0	0	0	0	0	0	0	0	0	8	0	0	0	9	0	0	0	0	0	0	0	0	0	0	0	0	0	0	0	16	0	0	38	0	0	0	0	0	14	0	0	0	0	0
7	1.4.1.0.5.11.0	s__longoviformis	0	0	0	0	0	0	0	0	0	0	0	0	8	0	0	0	9	0	0	0	0	0	0	0	0	0	0	0	0	0	0	0	16	0	0	38	0	0	0	0	0	14	0	0	0	0	0
6	1.4.1.0.5.12	g__Oribacterium	0	0	0	0	0	0	0	0	0	0	0	0	0	0	0	0	0	0	0	0	0	0	0	0	0	0	0	44	0	0	0	0	0	0	0	0	0	0	0	0	0	0	0	0	0	0	0
7	1.4.1.0.5.12.0	g__Oribacterium_unclassified	0	0	0	0	0	0	0	0	0	0	0	0	0	0	0	0	0	0	0	0	0	0	0	0	0	0	0	44	0	0	0	0	0	0	0	0	0	0	0	0	0	0	0	0	0	0	0
6	1.4.1.0.5.13	g__Pseudobutyrivibrio	0	0	0	0	0	0	0	0	0	0	0	0	0	0	0	0	0	0	0	0	0	0	0	0	0	0	0	0	0	0	0	0	0	0	0	0	0	0	0	0	0	0	0	0	0	0	0
7	1.4.1.0.5.13.0	g__Pseudobutyrivibrio_unclassified	0	0	0	0	0	0	0	0	0	0	0	0	0	0	0	0	0	0	0	0	0	0	0	0	0	0	0	0	0	0	0	0	0	0	0	0	0	0	0	0	0	0	0	0	0	0	0
6	1.4.1.0.5.14	g__Roseburia	685	378	271	817	416	886	327	1801	1569	3244	1711	3159	1512	902	51	811	11293	150	38	1451	436	1639	1326	504	1757	1608	4875	305	16840	2187	3054	921	9978	9426	3114	787	2467	1886	5077	2797	575	0	593	1218	2852	0	10128
7	1.4.1.0.5.14.0	g__Roseburia_unclassified	685	227	197	736	219	71	49	1256	1051	1783	524	3028	95	573	28	456	389	34	0	1042	0	1432	672	320	1526	528	2541	32	582	518	1184	610	5589	3161	701	459	1675	1289	2050	2424	575	0	439	537	1727	0	3933
7	1.4.1.0.5.14.1	s__faecis	0	151	74	81	197	815	278	545	518	1461	1187	128	1417	329	23	355	10904	116	38	409	436	207	651	184	231	1080	2334	273	16258	1669	1870	311	4389	6265	2413	328	792	597	3027	373	0	0	154	681	1125	0	6195
7	1.4.1.0.5.14.2	s__inulinivorans	0	0	0	0	0	0	0	0	0	0	0	3	0	0	0	0	0	0	0	0	0	0	3	0	0	0	0	0	0	0	0	0	0	0	0	0	0	0	0	0	0	0	0	0	0	0	0
6	1.4.1.0.5.15	g__Ruminococcus	760	1084	325	7971	696	855	719	1437	893	1374	1586	4417	640	703	1605	5316	1392	1626	2603	909	109	1189	393	456	608	98	922	57	933	1415	2585	1636	1902	397	3958	1048	1415	1081	363	341	786	1043	2124	748	2591	1035	4131
7	1.4.1.0.5.15.0	g__Ruminococcus_unclassified	415	1070	147	65	483	756	125	878	224	0	555	3787	53	90	874	4844	1116	1261	0	534	109	77	0	249	608	85	559	0	594	1233	26	0	869	223	3958	333	1113	624	291	0	713	235	926	112	1023	934	4061
7	1.4.1.0.5.15.1	s__gnavus	0	0	0	7870	0	0	234	229	222	613	39	34	0	52	0	54	0	73	2603	40	0	0	9	141	0	0	0	57	0	11	1192	231	279	32	0	462	123	43	0	227	45	722	31	573	0	75	0
7	1.4.1.0.5.15.2	s__lactaris	0	14	140	0	213	0	0	25	123	0	801	467	154	0	40	0	0	21	0	265	0	300	0	0	0	13	0	0	339	0	0	0	714	129	0	0	0	303	0	0	0	0	880	36	1556	0	70
7	1.4.1.0.5.15.3	s__torques	345	0	38	36	0	99	360	305	324	761	191	129	433	561	691	418	276	271	0	70	0	812	384	66	0	0	363	0	0	171	1367	1405	40	13	0	253	179	111	72	114	28	86	287	27	12	26	0
6	1.4.1.0.5.16	g__Shuttleworthia	0	0	0	0	13	0	0	270	0	0	0	52	73	0	0	0	0	0	0	40	0	23	0	0	0	0	68	0	10	42	0	0	0	0	29	0	0	32	0	0	0	0	0	0	0	0	40
7	1.4.1.0.5.16.0	g__Shuttleworthia_unclassified	0	0	0	0	13	0	0	270	0	0	0	52	73	0	0	0	0	0	0	40	0	23	0	0	0	0	68	0	10	42	0	0	0	0	29	0	0	32	0	0	0	0	0	0	0	0	40
5	1.4.1.0.6	f__Mogibacteriaceae	0	0	180	0	86	44	22	76	125	87	358	114	301	183	233	165	63	90	0	74	21	199	141	106	56	70	71	29	0	118	26	217	18	80	23	92	196	102	57	0	106	0	153	16	0	19	71
6	1.4.1.0.6.0	f__Mogibacteriaceae_unclassified	0	0	180	0	86	44	22	76	125	87	358	114	301	183	233	165	63	90	0	74	21	199	141	106	56	70	71	29	0	118	26	217	18	80	0	92	196	102	57	0	106	0	153	16	0	19	71
7	1.4.1.0.6.0.0	f__Mogibacteriaceae_unclassified	0	0	180	0	86	44	22	76	125	87	358	114	301	183	233	165	63	90	0	74	21	199	141	106	56	70	71	29	0	118	26	217	18	80	0	92	196	102	57	0	106	0	153	16	0	19	71
6	1.4.1.0.6.1	g__Mogibacterium	0	0	0	0	0	0	0	0	0	0	0	0	0	0	0	0	0	0	0	0	0	0	0	0	0	0	0	0	0	0	0	0	0	0	23	0	0	0	0	0	0	0	0	0	0	0	0
7	1.4.1.0.6.1.0	g__Mogibacterium_unclassified	0	0	0	0	0	0	0	0	0	0	0	0	0	0	0	0	0	0	0	0	0	0	0	0	0	0	0	0	0	0	0	0	0	0	23	0	0	0	0	0	0	0	0	0	0	0	0
5	1.4.1.0.7	f__Peptococcaceae	0	0	0	0	0	0	0	0	0	0	0	0	0	0	0	0	0	0	0	0	0	0	0	0	85	0	0	0	25	0	0	0	0	0	0	0	0	0	0	0	0	0	0	0	0	0	4
6	1.4.1.0.7.0	f__Peptococcaceae_unclassified	0	0	0	0	0	0	0	0	0	0	0	0	0	0	0	0	0	0	0	0	0	0	0	0	0	0	0	0	0	0	0	0	0	0	0	0	0	0	0	0	0	0	0	0	0	0	4
7	1.4.1.0.7.0.0	f__Peptococcaceae_unclassified	0	0	0	0	0	0	0	0	0	0	0	0	0	0	0	0	0	0	0	0	0	0	0	0	0	0	0	0	0	0	0	0	0	0	0	0	0	0	0	0	0	0	0	0	0	0	4
6	1.4.1.0.7.1	g__Peptococcus	0	0	0	0	0	0	0	0	0	0	0	0	0	0	0	0	0	0	0	0	0	0	0	0	85	0	0	0	25	0	0	0	0	0	0	0	0	0	0	0	0	0	0	0	0	0	0
7	1.4.1.0.7.1.0	g__Peptococcus_unclassified	0	0	0	0	0	0	0	0	0	0	0	0	0	0	0	0	0	0	0	0	0	0	0	0	85	0	0	0	25	0	0	0	0	0	0	0	0	0	0	0	0	0	0	0	0	0	0
5	1.4.1.0.8	f__Peptostreptococcaceae	0	95	2	0	0	28	1095	0	339	0	45	0	0	936	97	19	0	0	12	0	0	48	0	0	906	53	24	0	0	0	0	57	0	0	0	0	0	0	0	0	0	0	7	0	0	0	0
6	1.4.1.0.8.0	f__Peptostreptococcaceae_unclassified	0	95	2	0	0	28	274	0	130	0	0	0	0	2	0	0	0	0	12	0	0	0	0	0	857	0	24	0	0	0	0	23	0	0	0	0	0	0	0	0	0	0	7	0	0	0	0
7	1.4.1.0.8.0.0	f__Peptostreptococcaceae_unclassified	0	95	2	0	0	28	274	0	130	0	0	0	0	2	0	0	0	0	12	0	0	0	0	0	857	0	24	0	0	0	0	23	0	0	0	0	0	0	0	0	0	0	7	0	0	0	0
6	1.4.1.0.8.1	g__Clostridium	0	0	0	0	0	0	821	0	209	0	45	0	0	934	83	19	0	0	0	0	0	48	0	0	49	53	0	0	0	0	0	0	0	0	0	0	0	0	0	0	0	0	0	0	0	0	0
7	1.4.1.0.8.1.0	g__Clostridium_unclassified	0	0	0	0	0	0	0	0	0	0	0	0	0	0	0	0	0	0	0	0	0	0	0	0	0	0	0	0	0	0	0	0	0	0	0	0	0	0	0	0	0	0	0	0	0	0	0
7	1.4.1.0.8.1.1	s__bartlettii	0	0	0	0	0	0	0	0	0	0	0	0	0	0	0	0	0	0	0	0	0	0	0	0	0	0	0	0	0	0	0	0	0	0	0	0	0	0	0	0	0	0	0	0	0	0	0
7	1.4.1.0.8.1.2	s__bifermentans	0	0	0	0	0	0	726	0	209	0	0	0	0	295	83	0	0	0	0	0	0	48	0	0	49	53	0	0	0	0	0	0	0	0	0	0	0	0	0	0	0	0	0	0	0	0	0
7	1.4.1.0.8.1.3	s__ruminantium	0	0	0	0	0	0	0	0	0	0	0	0	0	0	0	0	0	0	0	0	0	0	0	0	0	0	0	0	0	0	0	0	0	0	0	0	0	0	0	0	0	0	0	0	0	0	0
7	1.4.1.0.8.1.4	s__sordellii	0	0	0	0	0	0	95	0	0	0	45	0	0	639	0	19	0	0	0	0	0	0	0	0	0	0	0	0	0	0	0	0	0	0	0	0	0	0	0	0	0	0	0	0	0	0	0
6	1.4.1.0.8.2	g__Peptostreptococcus	0	0	0	0	0	0	0	0	0	0	0	0	0	0	14	0	0	0	0	0	0	0	0	0	0	0	0	0	0	0	0	34	0	0	0	0	0	0	0	0	0	0	0	0	0	0	0
7	1.4.1.0.8.2.0	g__Peptostreptococcus_unclassified	0	0	0	0	0	0	0	0	0	0	0	0	0	0	0	0	0	0	0	0	0	0	0	0	0	0	0	0	0	0	0	0	0	0	0	0	0	0	0	0	0	0	0	0	0	0	0
7	1.4.1.0.8.2.1	s__anaerobius	0	0	0	0	0	0	0	0	0	0	0	0	0	0	14	0	0	0	0	0	0	0	0	0	0	0	0	0	0	0	0	34	0	0	0	0	0	0	0	0	0	0	0	0	0	0	0
5	1.4.1.0.9	f__Ruminococcaceae	7570	2923	6102	783	12598	13831	16987	36415	18859	18597	9280	6190	9971	23779	10231	16069	15760	11357	382	16944	6651	14904	9230	10083	20543	22766	13455	8850	10496	12923	23433	24874	15856	21393	6581	13260	31625	23988	14356	9850	15282	7903	14093	17403	17308	902	17168
6	1.4.1.0.9.0	f__Ruminococcaceae_unclassified	287	87	1930	76	1472	1303	1448	2451	2883	5091	330	1062	2449	2624	2264	1742	2628	5149	0	1861	965	4121	663	2509	2992	1497	1156	54	1606	2717	13969	3662	112	4120	109	411	521	2275	1170	381	835	81	1017	148	0	714	2870
7	1.4.1.0.9.0.0	f__Ruminococcaceae_unclassified	287	87	1930	76	1472	1303	1448	2451	2883	5091	330	1062	2449	2624	2264	1742	2628	5149	0	1861	965	4121	663	2509	2992	1497	1156	54	1606	2717	13969	3662	112	4120	109	411	521	2275	1170	381	835	81	1017	148	0	714	2870
6	1.4.1.0.9.1	g__Anaerofilum	0	0	16	0	0	0	0	0	0	0	0	0	0	0	0	0	0	0	0	0	0	0	0	0	0	0	0	0	0	0	0	0	0	0	0	0	0	0	0	0	0	0	0	0	0	0	0
7	1.4.1.0.9.1.0	g__Anaerofilum_unclassified	0	0	16	0	0	0	0	0	0	0	0	0	0	0	0	0	0	0	0	0	0	0	0	0	0	0	0	0	0	0	0	0	0	0	0	0	0	0	0	0	0	0	0	0	0	0	0
6	1.4.1.0.9.2	g__Anaerotruncus	0	0	0	0	0	9	0	0	0	31	0	0	0	0	0	0	0	0	0	0	0	0	0	0	0	0	0	0	0	0	0	0	0	0	0	0	0	0	0	0	0	0	0	0	0	0	0
7	1.4.1.0.9.2.0	g__Anaerotruncus_unclassified	0	0	0	0	0	9	0	0	0	31	0	0	0	0	0	0	0	0	0	0	0	0	0	0	0	0	0	0	0	0	0	0	0	0	0	0	0	0	0	0	0	0	0	0	0	0	0
6	1.4.1.0.9.3	g__Butyricicoccus	0	0	0	190	75	173	0	320	731	0	75	281	93	244	0	0	60	0	0	78	0	94	0	115	38	0	424	276	151	353	468	77	100	29	868	456	49	102	33	45	30	0	251	158	73	0	450
7	1.4.1.0.9.3.0	s__pullicaecorum	0	0	0	190	75	173	0	320	731	0	75	281	93	244	0	0	60	0	0	78	0	94	0	115	38	0	424	276	151	353	468	77	100	29	868	456	49	102	33	45	30	0	251	158	73	0	450
6	1.4.1.0.9.4	g__Clostridium	0	0	0	0	0	0	0	0	0	0	0	0	0	0	0	0	0	13	0	0	0	0	0	0	0	0	0	0	0	0	0	0	0	0	0	0	0	0	0	0	0	0	0	0	0	0	0
7	1.4.1.0.9.4.0	s__methylpentosum	0	0	0	0	0	0	0	0	0	0	0	0	0	0	0	0	0	13	0	0	0	0	0	0	0	0	0	0	0	0	0	0	0	0	0	0	0	0	0	0	0	0	0	0	0	0	0
6	1.4.1.0.9.5	g__Faecalibacterium	6288	2643	2200	349	6079	8211	758	30842	7335	9375	1669	783	4843	9594	429	8762	7873	1620	50	8459	4513	6305	3452	4887	9993	15006	8033	2080	5843	376	2997	12322	11611	8610	4865	56	16171	12958	8800	6289	2	6598	7015	8642	15484	0	5005
7	1.4.1.0.9.5.0	g__Faecalibacterium_unclassified	5	0	6	0	0	0	0	0	0	0	0	0	0	2	0	0	0	0	0	0	0	0	6	0	7	0	0	0	0	0	0	0	0	19	0	0	0	0	0	0	0	0	0	0	0	0	0
7	1.4.1.0.9.5.1	s__prausnitzii	6283	2643	2194	349	6079	8211	758	30842	7335	9375	1669	783	4843	9592	429	8762	7873	1620	50	8459	4513	6305	3446	4887	9986	15006	8033	2080	5843	376	2997	12322	11611	8591	4865	56	16171	12958	8800	6289	2	6598	7015	8642	15484	0	5005
6	1.4.1.0.9.6	g__Gemmiger	82	144	1317	108	1956	1357	3086	498	3302	12	4598	1669	835	6034	22	2458	4019	550	30	2509	314	499	2030	749	2786	621	2542	6190	2505	5072	3640	1134	0	349	545	0	4130	3825	1064	0	8543	28	4027	595	1512	170	5077
7	1.4.1.0.9.6.0	s__formicilis	82	144	1317	108	1956	1357	3086	498	3302	12	4598	1669	835	6034	22	2458	4019	550	30	2509	314	499	2030	749	2786	621	2542	6190	2505	5072	3640	1134	0	349	545	0	4130	3825	1064	0	8543	28	4027	595	1512	170	5077
6	1.4.1.0.9.7	g__Oscillospira	188	0	304	0	663	102	805	129	565	3548	191	229	1378	2187	3709	282	378	178	0	180	363	2993	1254	991	1713	1507	395	18	169	212	705	4587	142	1015	65	112	990	198	709	249	1304	379	595	40	114	6	366
7	1.4.1.0.9.7.0	g__Oscillospira_unclassified	188	0	304	0	663	102	805	129	565	3548	191	229	1378	2187	3709	282	378	178	0	180	363	2993	1254	991	1713	1507	395	18	169	212	705	4587	142	1015	65	112	990	198	709	249	1304	379	595	40	114	6	366
6	1.4.1.0.9.8	g__Ruminococcus	725	49	335	60	2353	2676	10890	2175	4043	540	2417	2166	373	3096	3807	2825	802	3847	302	3857	496	892	1831	832	3021	4135	905	232	222	4193	1654	3092	3891	7270	129	12225	9764	4630	2580	2886	4568	817	1188	7820	125	12	3400
7	1.4.1.0.9.8.0	g__Ruminococcus_unclassified	88	49	290	16	703	2629	150	949	2192	540	201	480	272	1222	2052	747	798	682	270	1483	259	741	283	285	2874	1353	501	217	169	1232	1312	1525	16	550	129	1553	1197	1792	580	325	1688	817	226	48	34	0	1414
7	1.4.1.0.9.8.1	s__albus	0	0	0	0	0	0	0	0	0	0	0	0	0	0	6	0	0	0	0	0	0	0	0	0	0	0	0	0	0	0	0	0	0	0	0	0	920	0	690	0	0	0	0	0	0	0	0
7	1.4.1.0.9.8.2	s__bromii	574	0	0	44	1608	47	10740	0	1770	0	2169	0	101	1287	1717	1925	4	0	32	0	237	95	1548	0	0	2782	207	15	29	2961	0	1272	3875	6466	0	10672	7105	0	964	2561	1256	0	819	7772	91	12	1824
7	1.4.1.0.9.8.3	s__callidus	63	0	45	0	42	0	0	1226	81	0	47	1686	0	587	0	153	0	3165	0	2374	0	25	0	547	147	0	197	0	24	0	342	295	0	243	0	0	542	2838	346	0	1624	0	143	0	0	0	162
7	1.4.1.0.9.8.4	s__flavefaciens	0	0	0	0	0	0	0	0	0	0	0	0	0	0	32	0	0	0	0	0	0	31	0	0	0	0	0	0	0	0	0	0	0	11	0	0	0	0	0	0	0	0	0	0	0	0	0
6	1.4.1.0.9.9	g__Subdoligranulum	0	0	0	0	0	0	0	0	0	0	0	0	0	0	0	0	0	0	0	0	0	0	0	0	0	0	0	0	0	0	0	0	0	0	0	0	0	0	0	0	0	0	0	0	0	0	0
7	1.4.1.0.9.9.0	s__variabile	0	0	0	0	0	0	0	0	0	0	0	0	0	0	0	0	0	0	0	0	0	0	0	0	0	0	0	0	0	0	0	0	0	0	0	0	0	0	0	0	0	0	0	0	0	0	0
5	1.4.1.0.10	f__Tissierellaceae	0	0	38	0	0	0	55	0	0	0	17	0	6	0	0	0	0	0	0	5	0	0	8	0	0	0	0	0	0	0	0	91	0	0	5	0	0	0	0	0	0	0	0	0	0	0	0
6	1.4.1.0.10.0	f__Tissierellaceae_unclassified	0	0	0	0	0	0	0	0	0	0	0	0	0	0	0	0	0	0	0	0	0	0	0	0	0	0	0	0	0	0	0	0	0	0	0	0	0	0	0	0	0	0	0	0	0	0	0
7	1.4.1.0.10.0.0	f__Tissierellaceae_unclassified	0	0	0	0	0	0	0	0	0	0	0	0	0	0	0	0	0	0	0	0	0	0	0	0	0	0	0	0	0	0	0	0	0	0	0	0	0	0	0	0	0	0	0	0	0	0	0
6	1.4.1.0.10.1	g__1-68	0	0	0	0	0	0	0	0	0	0	0	0	0	0	0	0	0	0	0	0	0	0	0	0	0	0	0	0	0	0	0	0	0	0	0	0	0	0	0	0	0	0	0	0	0	0	0
7	1.4.1.0.10.1.0	g__1-68_unclassified	0	0	0	0	0	0	0	0	0	0	0	0	0	0	0	0	0	0	0	0	0	0	0	0	0	0	0	0	0	0	0	0	0	0	0	0	0	0	0	0	0	0	0	0	0	0	0
6	1.4.1.0.10.2	g__Anaerococcus	0	0	0	0	0	0	23	0	0	0	0	0	0	0	0	0	0	0	0	0	0	0	0	0	0	0	0	0	0	0	0	0	0	0	0	0	0	0	0	0	0	0	0	0	0	0	0
7	1.4.1.0.10.2.0	g__Anaerococcus_unclassified	0	0	0	0	0	0	23	0	0	0	0	0	0	0	0	0	0	0	0	0	0	0	0	0	0	0	0	0	0	0	0	0	0	0	0	0	0	0	0	0	0	0	0	0	0	0	0
6	1.4.1.0.10.3	g__Finegoldia	0	0	0	0	0	0	0	0	0	0	0	0	0	0	0	0	0	0	0	0	0	0	0	0	0	0	0	0	0	0	0	0	0	0	5	0	0	0	0	0	0	0	0	0	0	0	0
7	1.4.1.0.10.3.0	g__Finegoldia_unclassified	0	0	0	0	0	0	0	0	0	0	0	0	0	0	0	0	0	0	0	0	0	0	0	0	0	0	0	0	0	0	0	0	0	0	5	0	0	0	0	0	0	0	0	0	0	0	0
6	1.4.1.0.10.4	g__Parvimonas	0	0	10	0	0	0	0	0	0	0	15	0	0	0	0	0	0	0	0	0	0	0	0	0	0	0	0	0	0	0	0	84	0	0	0	0	0	0	0	0	0	0	0	0	0	0	0
7	1.4.1.0.10.4.0	g__Parvimonas_unclassified	0	0	10	0	0	0	0	0	0	0	15	0	0	0	0	0	0	0	0	0	0	0	0	0	0	0	0	0	0	0	0	84	0	0	0	0	0	0	0	0	0	0	0	0	0	0	0
6	1.4.1.0.10.5	g__Peptoniphilus	0	0	14	0	0	0	19	0	0	0	2	0	0	0	0	0	0	0	0	0	0	0	3	0	0	0	0	0	0	0	0	0	0	0	0	0	0	0	0	0	0	0	0	0	0	0	0
7	1.4.1.0.10.5.0	g__Peptoniphilus_unclassified	0	0	14	0	0	0	19	0	0	0	2	0	0	0	0	0	0	0	0	0	0	0	3	0	0	0	0	0	0	0	0	0	0	0	0	0	0	0	0	0	0	0	0	0	0	0	0
6	1.4.1.0.10.6	g__WAL_1855D	0	0	14	0	0	0	13	0	0	0	0	0	6	0	0	0	0	0	0	5	0	0	5	0	0	0	0	0	0	0	0	7	0	0	0	0	0	0	0	0	0	0	0	0	0	0	0
7	1.4.1.0.10.6.0	g__WAL_1855D_unclassified	0	0	14	0	0	0	13	0	0	0	0	0	6	0	0	0	0	0	0	5	0	0	5	0	0	0	0	0	0	0	0	7	0	0	0	0	0	0	0	0	0	0	0	0	0	0	0
6	1.4.1.0.10.7	g__ph2	0	0	0	0	0	0	0	0	0	0	0	0	0	0	0	0	0	0	0	0	0	0	0	0	0	0	0	0	0	0	0	0	0	0	0	0	0	0	0	0	0	0	0	0	0	0	0
7	1.4.1.0.10.7.0	g__ph2_unclassified	0	0	0	0	0	0	0	0	0	0	0	0	0	0	0	0	0	0	0	0	0	0	0	0	0	0	0	0	0	0	0	0	0	0	0	0	0	0	0	0	0	0	0	0	0	0	0
5	1.4.1.0.11	f__Veillonellaceae	424	526	961	574	117	1852	52	2873	548	543	14	1203	985	5263	1595	34	564	4996	357	678	319	162	920	11777	265	530	4070	1482	3533	45	1726	355	517	1671	2141	43	1654	818	1078	4404	1795	5195	1754	242	1137	0	602
6	1.4.1.0.11.0	f__Veillonellaceae_unclassified	0	0	0	0	0	0	0	0	0	0	0	0	0	0	0	0	0	0	0	0	0	0	0	0	0	0	0	0	0	0	0	0	0	0	0	0	0	0	0	6	0	0	0	0	0	0	0
7	1.4.1.0.11.0.0	f__Veillonellaceae_unclassified	0	0	0	0	0	0	0	0	0	0	0	0	0	0	0	0	0	0	0	0	0	0	0	0	0	0	0	0	0	0	0	0	0	0	0	0	0	0	0	6	0	0	0	0	0	0	0
6	1.4.1.0.11.1	g__Acidaminococcus	0	0	87	0	44	0	0	0	0	0	0	0	0	43	0	5	0	40	0	0	0	0	0	0	82	0	107	0	100	0	0	0	0	0	0	19	0	0	0	0	0	0	0	0	0	0	0
7	1.4.1.0.11.1.0	g__Acidaminococcus_unclassified	0	0	87	0	44	0	0	0	0	0	0	0	0	43	0	5	0	40	0	0	0	0	0	0	82	0	107	0	100	0	0	0	0	0	0	19	0	0	0	0	0	0	0	0	0	0	0
6	1.4.1.0.11.2	g__Anaerovibrio	0	0	0	0	0	0	0	0	0	0	0	0	0	0	0	0	0	0	0	0	0	0	0	0	0	0	0	0	0	0	0	0	0	0	0	0	0	0	0	0	0	0	0	0	0	0	0
7	1.4.1.0.11.2.0	g__Anaerovibrio_unclassified	0	0	0	0	0	0	0	0	0	0	0	0	0	0	0	0	0	0	0	0	0	0	0	0	0	0	0	0	0	0	0	0	0	0	0	0	0	0	0	0	0	0	0	0	0	0	0
6	1.4.1.0.11.3	g__Dialister	79	0	430	55	0	1820	52	0	96	0	0	1193	230	5025	1016	0	41	4799	0	678	319	0	0	5978	0	6	1401	27	3092	0	0	55	31	1401	65	0	1017	807	749	0	67	0	694	0	33	0	18
7	1.4.1.0.11.3.0	g__Dialister_unclassified	79	0	430	55	0	1820	52	0	96	0	0	1193	230	5025	1016	0	41	4799	0	678	319	0	0	5978	0	6	1401	27	3092	0	0	55	31	1401	65	0	1017	807	749	0	67	0	694	0	33	0	18
6	1.4.1.0.11.4	g__Megamonas	0	0	404	519	0	0	0	0	55	0	0	0	0	0	0	0	0	0	0	0	0	0	178	5775	0	0	0	88	66	0	0	0	0	0	1709	0	219	0	182	3977	4	3832	0	0	0	0	0
7	1.4.1.0.11.4.0	g__Megamonas_unclassified	0	0	404	519	0	0	0	0	55	0	0	0	0	0	0	0	0	0	0	0	0	0	178	5775	0	0	0	88	66	0	0	0	0	0	1709	0	219	0	182	3977	4	3832	0	0	0	0	0
6	1.4.1.0.11.5	g__Megasphaera	0	0	10	0	0	0	0	0	35	0	0	0	0	0	0	29	0	0	0	0	0	0	0	0	148	0	42	1248	275	0	1004	0	0	0	13	0	0	0	0	0	1668	0	0	0	0	0	0
7	1.4.1.0.11.5.0	g__Megasphaera_unclassified	0	0	10	0	0	0	0	0	35	0	0	0	0	0	0	29	0	0	0	0	0	0	0	0	148	0	42	1248	275	0	1004	0	0	0	13	0	0	0	0	0	1668	0	0	0	0	0	0
6	1.4.1.0.11.6	g__Mitsuokella	0	0	0	0	0	0	0	0	0	0	0	0	0	0	0	0	0	0	0	0	0	0	0	0	0	0	0	0	0	0	0	0	0	0	0	0	0	0	0	0	18	0	0	0	0	0	0
7	1.4.1.0.11.6.0	g__Mitsuokella_unclassified	0	0	0	0	0	0	0	0	0	0	0	0	0	0	0	0	0	0	0	0	0	0	0	0	0	0	0	0	0	0	0	0	0	0	0	0	0	0	0	0	18	0	0	0	0	0	0
7	1.4.1.0.11.6.1	s__multacida	0	0	0	0	0	0	0	0	0	0	0	0	0	0	0	0	0	0	0	0	0	0	0	0	0	0	0	0	0	0	0	0	0	0	0	0	0	0	0	0	0	0	0	0	0	0	0
6	1.4.1.0.11.7	g__Phascolarctobacterium	345	83	30	0	73	18	0	2873	34	543	14	10	755	195	579	0	523	157	13	0	0	162	742	24	35	441	171	119	0	45	722	300	486	254	286	24	393	11	25	372	38	1363	1013	242	1075	0	568
7	1.4.1.0.11.7.0	g__Phascolarctobacterium_unclassified	345	83	30	0	73	18	0	2873	34	543	14	10	755	195	579	0	523	157	13	0	0	162	742	24	35	441	171	119	0	45	722	300	486	254	286	24	393	11	25	372	38	1363	1013	242	1075	0	568
6	1.4.1.0.11.8	g__Veillonella	0	443	0	0	0	14	0	0	328	0	0	0	0	0	0	0	0	0	344	0	0	0	0	0	0	83	2349	0	0	0	0	0	0	16	68	0	25	0	122	49	0	0	47	0	29	0	16
7	1.4.1.0.11.8.0	g__Veillonella_unclassified	0	0	0	0	0	0	0	0	0	0	0	0	0	0	0	0	0	0	285	0	0	0	0	0	0	0	0	0	0	0	0	0	0	16	0	0	0	0	0	0	0	0	0	0	0	0	0
7	1.4.1.0.11.8.1	s__dispar	0	97	0	0	0	14	0	0	328	0	0	0	0	0	0	0	0	0	59	0	0	0	0	0	0	83	788	0	0	0	0	0	0	0	68	0	25	0	122	49	0	0	47	0	29	0	16
7	1.4.1.0.11.8.2	s__parvula	0	346	0	0	0	0	0	0	0	0	0	0	0	0	0	0	0	0	0	0	0	0	0	0	0	0	1561	0	0	0	0	0	0	0	0	0	0	0	0	0	0	0	0	0	0	0	0
5	1.4.1.0.12	o__Clostridiales_unclassified	412	1324	690	103	836	1870	1197	226	430	465	506	351	1092	2659	7698	15925	249	236	221	2600	524	2049	513	436	4006	1366	552	327	1278	3171	323	3108	168	4076	1191	103	1162	3449	697	506	396	135	1132	1451	219	134	1673
6	1.4.1.0.12.0	o__Clostridiales_unclassified	412	1324	690	103	836	1870	1197	226	430	465	506	351	1092	2659	7698	15925	249	236	221	2600	524	2049	513	436	4006	1366	552	327	1278	3171	323	3108	168	4076	1191	103	1162	3449	697	506	396	135	1132	1451	219	134	1673
7	1.4.1.0.12.0.0	o__Clostridiales_unclassified	412	1324	690	103	836	1870	1197	226	430	465	506	351	1092	2659	7698	15925	249	236	221	2600	524	2049	513	436	4006	1366	552	327	1278	3171	323	3108	168	4076	1191	103	1162	3449	697	506	396	135	1132	1451	219	134	1673
4	1.4.1.1	o__SHA-98	0	0	0	0	0	0	0	0	0	0	0	0	0	0	25	0	0	0	0	0	0	15	0	0	0	0	0	0	0	0	0	0	0	0	0	0	0	0	0	0	0	0	0	0	0	0	0
5	1.4.1.1.0	o__SHA-98_unclassified	0	0	0	0	0	0	0	0	0	0	0	0	0	0	25	0	0	0	0	0	0	15	0	0	0	0	0	0	0	0	0	0	0	0	0	0	0	0	0	0	0	0	0	0	0	0	0
6	1.4.1.1.0.0	o__SHA-98_unclassified	0	0	0	0	0	0	0	0	0	0	0	0	0	0	25	0	0	0	0	0	0	15	0	0	0	0	0	0	0	0	0	0	0	0	0	0	0	0	0	0	0	0	0	0	0	0	0
7	1.4.1.1.0.0.0	o__SHA-98_unclassified	0	0	0	0	0	0	0	0	0	0	0	0	0	0	25	0	0	0	0	0	0	15	0	0	0	0	0	0	0	0	0	0	0	0	0	0	0	0	0	0	0	0	0	0	0	0	0
3	1.4.2	c__Erysipelotrichi	135	971	131	854	385	51	70	429	1078	239	4208	1346	2486	409	180	872	11374	1687	623	898	288	787	1324	69	665	92	2407	8567	1498	1285	92	8	610	4456	3283	566	329	1147	72	29	1039	270	634	673	321	32	2385
4	1.4.2.0	o__Erysipelotrichales	135	971	131	854	385	51	70	429	1078	239	4208	1346	2486	409	180	872	11374	1687	623	898	288	787	1324	69	665	92	2407	8567	1498	1285	92	8	610	4456	3283	566	329	1147	72	29	1039	270	634	673	321	32	2385
5	1.4.2.0.0	f__Erysipelotrichaceae	135	971	131	854	385	51	70	429	1078	239	4208	1346	2486	409	180	872	11374	1687	623	898	288	787	1324	69	665	92	2407	8567	1498	1285	92	8	610	4456	3283	566	329	1147	72	29	1039	270	634	673	321	32	2385
6	1.4.2.0.0.0	f__Erysipelotrichaceae_unclassified	114	279	89	0	100	29	17	31	223	2	2298	627	6	51	119	374	1262	448	0	517	0	0	555	45	140	73	0	8431	290	1277	23	8	486	413	429	0	320	672	72	0	0	255	482	137	321	0	447
7	1.4.2.0.0.0.0	f__Erysipelotrichaceae_unclassified	114	279	89	0	100	29	17	31	223	2	2298	627	6	51	119	374	1262	448	0	517	0	0	555	45	140	73	0	8431	290	1277	23	8	486	413	429	0	320	672	72	0	0	255	482	137	321	0	447
6	1.4.2.0.0.1	g__Bulleidia	0	0	0	14	0	0	0	11	0	0	0	0	0	0	0	0	0	0	0	0	0	0	0	0	0	0	0	51	0	0	0	0	0	0	0	0	0	0	0	3	0	0	0	0	0	0	0
7	1.4.2.0.0.1.0	s__moorei	0	0	0	14	0	0	0	11	0	0	0	0	0	0	0	0	0	0	0	0	0	0	0	0	0	0	0	51	0	0	0	0	0	0	0	0	0	0	0	3	0	0	0	0	0	0	0
7	1.4.2.0.0.1.1	s__p-1630-c5	0	0	0	0	0	0	0	0	0	0	0	0	0	0	0	0	0	0	0	0	0	0	0	0	0	0	0	0	0	0	0	0	0	0	0	0	0	0	0	0	0	0	0	0	0	0	0
6	1.4.2.0.0.2	g__Catenibacterium	0	421	0	0	0	0	0	0	0	0	0	0	2131	348	0	0	0	0	0	0	0	658	0	0	0	0	2377	31	0	0	0	0	0	0	1000	0	0	0	0	0	1012	0	0	492	0	0	0
7	1.4.2.0.0.2.0	g__Catenibacterium_unclassified	0	421	0	0	0	0	0	0	0	0	0	0	2131	348	0	0	0	0	0	0	0	658	0	0	0	0	2377	31	0	0	0	0	0	0	1000	0	0	0	0	0	1012	0	0	492	0	0	0
7	1.4.2.0.0.2.1	s__mitsuokai	0	0	0	0	0	0	0	0	0	0	0	0	0	0	0	0	0	0	0	0	0	0	0	0	0	0	0	0	0	0	0	0	0	0	0	0	0	0	0	0	0	0	0	0	0	0	0
6	1.4.2.0.0.3	g__Clostridium	0	0	0	28	0	0	21	0	0	161	0	13	0	10	0	25	342	13	262	15	0	0	0	0	0	0	0	0	0	0	23	0	54	10	0	313	0	19	0	18	0	0	0	17	0	14	0
7	1.4.2.0.0.3.0	s__cocleatum	0	0	0	0	0	0	0	0	0	0	0	0	0	0	0	0	0	0	0	0	0	0	0	0	0	0	0	0	0	0	0	0	0	0	0	0	0	0	0	0	0	0	0	0	0	0	0
7	1.4.2.0.0.3.1	s__ramosum	0	0	0	28	0	0	0	0	0	161	0	0	0	0	0	0	0	13	262	0	0	0	0	0	0	0	0	0	0	0	23	0	54	0	0	313	0	0	0	18	0	0	0	0	0	14	0
7	1.4.2.0.0.3.2	s__saccharogumia	0	0	0	0	0	0	0	0	0	0	0	13	0	10	0	0	0	0	0	15	0	0	0	0	0	0	0	0	0	0	0	0	0	10	0	0	0	19	0	0	0	0	0	17	0	0	0
7	1.4.2.0.0.3.3	s__spiroforme	0	0	0	0	0	0	21	0	0	0	0	0	0	0	0	25	342	0	0	0	0	0	0	0	0	0	0	0	0	0	0	0	0	0	0	0	0	0	0	0	0	0	0	0	0	0	0
6	1.4.2.0.0.4	g__Coprobacillus	21	0	0	0	0	0	0	0	0	0	0	0	0	0	0	0	0	0	0	0	0	0	0	0	0	0	0	0	0	8	10	0	0	0	0	151	0	0	0	0	5	0	0	0	0	0	0
7	1.4.2.0.0.4.0	g__Coprobacillus_unclassified	0	0	0	0	0	0	0	0	0	0	0	0	0	0	0	0	0	0	0	0	0	0	0	0	0	0	0	0	0	8	10	0	0	0	0	151	0	0	0	0	5	0	0	0	0	0	0
7	1.4.2.0.0.4.1	s__cateniformis	21	0	0	0	0	0	0	0	0	0	0	0	0	0	0	0	0	0	0	0	0	0	0	0	0	0	0	0	0	0	0	0	0	0	0	0	0	0	0	0	0	0	0	0	0	0	0
6	1.4.2.0.0.5	g__Eubacterium	0	271	15	812	251	22	23	362	855	38	1910	681	335	0	19	473	9751	1209	361	324	288	129	758	24	506	19	15	54	1208	0	17	0	37	4009	1854	47	0	414	0	8	0	0	152	21	0	18	1938
7	1.4.2.0.0.5.0	g__Eubacterium_unclassified	0	0	0	0	0	0	0	0	0	0	0	0	0	0	0	0	0	0	0	0	0	0	0	0	0	0	15	0	0	0	0	0	0	0	0	0	0	0	0	0	0	0	0	0	0	0	0
7	1.4.2.0.0.5.1	s__biforme	0	271	0	812	251	0	23	362	855	0	1910	681	335	0	0	473	9751	336	0	324	288	129	758	24	506	19	0	8	1208	0	0	0	15	4009	1854	0	0	414	0	0	0	0	143	0	0	0	1938
7	1.4.2.0.0.5.2	s__cylindroides	0	0	0	0	0	0	0	0	0	0	0	0	0	0	0	0	0	873	0	0	0	0	0	0	0	0	0	0	0	0	0	0	0	0	0	0	0	0	0	0	0	0	0	0	0	11	0
7	1.4.2.0.0.5.3	s__dolichum	0	0	15	0	0	22	0	0	0	38	0	0	0	0	19	0	0	0	361	0	0	0	0	0	0	0	0	46	0	0	17	0	22	0	0	47	0	0	0	8	0	0	9	21	0	7	0
6	1.4.2.0.0.6	g__Holdemania	0	0	27	0	0	0	9	25	0	38	0	25	14	0	15	0	19	17	0	42	0	0	11	0	19	0	0	0	0	0	19	0	33	24	0	55	9	42	0	0	8	15	0	6	0	0	0
7	1.4.2.0.0.6.0	g__Holdemania_unclassified	0	0	27	0	0	0	9	25	0	38	0	25	14	0	15	0	19	17	0	42	0	0	11	0	19	0	0	0	0	0	19	0	33	24	0	55	9	42	0	0	8	15	0	6	0	0	0
6	1.4.2.0.0.7	g__cc_115	0	0	0	0	34	0	0	0	0	0	0	0	0	0	27	0	0	0	0	0	0	0	0	0	0	0	15	0	0	0	0	0	0	0	0	0	0	0	0	0	14	0	0	0	0	0	0
7	1.4.2.0.0.7.0	g__cc_115_unclassified	0	0	0	0	34	0	0	0	0	0	0	0	0	0	27	0	0	0	0	0	0	0	0	0	0	0	15	0	0	0	0	0	0	0	0	0	0	0	0	0	14	0	0	0	0	0	0
2	1.5	p__Fusobacteria	43	24	0	0	0	0	0	0	8	16	0	3929	0	51	0	0	63	0	119	3101	0	0	0	0	28	0	0	14	0	0	0	120	23	0	49	0	58	3553	0	51	0	21	30	609	0	19	0
3	1.5.0	c__Fusobacteriia	43	24	0	0	0	0	0	0	8	16	0	3929	0	51	0	0	63	0	119	3101	0	0	0	0	28	0	0	14	0	0	0	120	23	0	49	0	58	3553	0	51	0	21	30	609	0	19	0
4	1.5.0.0	o__Fusobacteriales	43	24	0	0	0	0	0	0	8	16	0	3929	0	51	0	0	63	0	119	3101	0	0	0	0	28	0	0	14	0	0	0	120	23	0	49	0	58	3553	0	51	0	21	30	609	0	19	0
5	1.5.0.0.0	f__Fusobacteriaceae	43	24	0	0	0	0	0	0	8	16	0	3929	0	51	0	0	63	0	119	3101	0	0	0	0	28	0	0	14	0	0	0	120	23	0	49	0	58	3553	0	51	0	21	30	609	0	19	0
6	1.5.0.0.0.0	f__Fusobacteriaceae_unclassified	43	24	0	0	0	0	0	0	8	16	0	0	0	0	0	0	0	0	0	0	0	0	0	0	28	0	0	14	0	0	0	120	0	0	49	0	42	0	0	0	0	0	30	609	0	0	0
7	1.5.0.0.0.0.0	f__Fusobacteriaceae_unclassified	43	24	0	0	0	0	0	0	8	16	0	0	0	0	0	0	0	0	0	0	0	0	0	0	28	0	0	14	0	0	0	120	0	0	49	0	42	0	0	0	0	0	30	609	0	0	0
6	1.5.0.0.0.1	g__Cetobacterium	0	0	0	0	0	0	0	0	0	0	0	3929	0	51	0	0	63	0	0	3101	0	0	0	0	0	0	0	0	0	0	0	0	0	0	0	0	16	3553	0	0	0	0	0	0	0	19	0
7	1.5.0.0.0.1.0	s__somerae	0	0	0	0	0	0	0	0	0	0	0	3929	0	51	0	0	63	0	0	3101	0	0	0	0	0	0	0	0	0	0	0	0	0	0	0	0	16	3553	0	0	0	0	0	0	0	19	0
6	1.5.0.0.0.2	g__Fusobacterium	0	0	0	0	0	0	0	0	0	0	0	0	0	0	0	0	0	0	119	0	0	0	0	0	0	0	0	0	0	0	0	0	23	0	0	0	0	0	0	51	0	21	0	0	0	0	0
7	1.5.0.0.0.2.0	g__Fusobacterium_unclassified	0	0	0	0	0	0	0	0	0	0	0	0	0	0	0	0	0	0	119	0	0	0	0	0	0	0	0	0	0	0	0	0	23	0	0	0	0	0	0	51	0	21	0	0	0	0	0
5	1.5.0.0.1	f__Leptotrichiaceae	0	0	0	0	0	0	0	0	0	0	0	0	0	0	0	0	0	0	0	0	0	0	0	0	0	0	0	0	0	0	0	0	0	0	0	0	0	0	0	0	0	0	0	0	0	0	0
6	1.5.0.0.1.0	g__Sneathia	0	0	0	0	0	0	0	0	0	0	0	0	0	0	0	0	0	0	0	0	0	0	0	0	0	0	0	0	0	0	0	0	0	0	0	0	0	0	0	0	0	0	0	0	0	0	0
7	1.5.0.0.1.0.0	g__Sneathia_unclassified	0	0	0	0	0	0	0	0	0	0	0	0	0	0	0	0	0	0	0	0	0	0	0	0	0	0	0	0	0	0	0	0	0	0	0	0	0	0	0	0	0	0	0	0	0	0	0
2	1.6	p__Lentisphaerae	0	0	0	0	0	0	0	0	0	0	0	0	0	0	0	0	4	0	0	0	0	0	0	0	0	0	0	0	0	0	0	0	0	0	0	0	0	0	0	0	0	0	0	0	0	0	0
3	1.6.0	c__Lentisphaeria	0	0	0	0	0	0	0	0	0	0	0	0	0	0	0	0	4	0	0	0	0	0	0	0	0	0	0	0	0	0	0	0	0	0	0	0	0	0	0	0	0	0	0	0	0	0	0
4	1.6.0.0	o__Victivallales	0	0	0	0	0	0	0	0	0	0	0	0	0	0	0	0	4	0	0	0	0	0	0	0	0	0	0	0	0	0	0	0	0	0	0	0	0	0	0	0	0	0	0	0	0	0	0
5	1.6.0.0.0	f__Victivallaceae	0	0	0	0	0	0	0	0	0	0	0	0	0	0	0	0	4	0	0	0	0	0	0	0	0	0	0	0	0	0	0	0	0	0	0	0	0	0	0	0	0	0	0	0	0	0	0
6	1.6.0.0.0.0	f__Victivallaceae_unclassified	0	0	0	0	0	0	0	0	0	0	0	0	0	0	0	0	4	0	0	0	0	0	0	0	0	0	0	0	0	0	0	0	0	0	0	0	0	0	0	0	0	0	0	0	0	0	0
7	1.6.0.0.0.0.0	f__Victivallaceae_unclassified	0	0	0	0	0	0	0	0	0	0	0	0	0	0	0	0	4	0	0	0	0	0	0	0	0	0	0	0	0	0	0	0	0	0	0	0	0	0	0	0	0	0	0	0	0	0	0
2	1.7	p__Proteobacteria	167	5827	1449	1939	1928	803	1880	743	3100	4145	3484	7739	930	2202	8509	2951	1724	763	576	3461	118	1913	1524	597	509	2314	3746	558	1143	402	114	3826	565	1746	2560	119	693	3957	917	959	609	676	1546	84	111	243	183
3	1.7.0	c__Alphaproteobacteria	0	0	0	0	0	0	0	0	0	0	0	0	0	0	0	0	0	0	0	0	0	0	0	0	0	0	0	0	0	0	0	0	0	0	0	0	0	0	0	0	0	0	0	0	0	0	0
4	1.7.0.0	o__RF32	0	0	0	0	0	0	0	0	0	0	0	0	0	0	0	0	0	0	0	0	0	0	0	0	0	0	0	0	0	0	0	0	0	0	0	0	0	0	0	0	0	0	0	0	0	0	0
5	1.7.0.0.0	o__RF32_unclassified	0	0	0	0	0	0	0	0	0	0	0	0	0	0	0	0	0	0	0	0	0	0	0	0	0	0	0	0	0	0	0	0	0	0	0	0	0	0	0	0	0	0	0	0	0	0	0
6	1.7.0.0.0.0	o__RF32_unclassified	0	0	0	0	0	0	0	0	0	0	0	0	0	0	0	0	0	0	0	0	0	0	0	0	0	0	0	0	0	0	0	0	0	0	0	0	0	0	0	0	0	0	0	0	0	0	0
7	1.7.0.0.0.0.0	o__RF32_unclassified	0	0	0	0	0	0	0	0	0	0	0	0	0	0	0	0	0	0	0	0	0	0	0	0	0	0	0	0	0	0	0	0	0	0	0	0	0	0	0	0	0	0	0	0	0	0	0
4	1.7.0.1	o__Rhodospirillales	0	0	0	0	0	0	0	0	0	0	0	0	0	0	0	0	0	0	0	0	0	0	0	0	0	0	0	0	0	0	0	0	0	0	0	0	0	0	0	0	0	0	0	0	0	0	0
5	1.7.0.1.0	f__Rhodospirillaceae	0	0	0	0	0	0	0	0	0	0	0	0	0	0	0	0	0	0	0	0	0	0	0	0	0	0	0	0	0	0	0	0	0	0	0	0	0	0	0	0	0	0	0	0	0	0	0
6	1.7.0.1.0.0	f__Rhodospirillaceae_unclassified	0	0	0	0	0	0	0	0	0	0	0	0	0	0	0	0	0	0	0	0	0	0	0	0	0	0	0	0	0	0	0	0	0	0	0	0	0	0	0	0	0	0	0	0	0	0	0
7	1.7.0.1.0.0.0	f__Rhodospirillaceae_unclassified	0	0	0	0	0	0	0	0	0	0	0	0	0	0	0	0	0	0	0	0	0	0	0	0	0	0	0	0	0	0	0	0	0	0	0	0	0	0	0	0	0	0	0	0	0	0	0
3	1.7.1	c__Betaproteobacteria	9	30	58	0	85	124	0	11	9	57	0	14	0	0	623	0	4	9	0	17	0	213	64	33	7	43	0	0	0	0	23	31	75	12	0	13	90	35	286	0	51	0	74	13	29	0	0
4	1.7.1.0	o__Burkholderiales	9	30	58	0	85	124	0	11	9	57	0	14	0	0	623	0	4	9	0	17	0	213	64	33	7	43	0	0	0	0	23	21	75	12	0	13	90	35	286	0	51	0	74	13	29	0	0
5	1.7.1.0.0	f__Alcaligenaceae	9	30	17	0	60	124	0	11	0	57	0	14	0	0	28	0	4	0	0	17	0	190	64	12	0	35	0	0	0	0	0	16	75	0	0	0	78	35	286	0	45	0	51	13	29	0	0
6	1.7.1.0.0.0	g__Sutterella	9	30	17	0	60	124	0	11	0	57	0	14	0	0	28	0	4	0	0	17	0	190	64	12	0	35	0	0	0	0	0	16	75	0	0	0	78	35	286	0	45	0	51	13	29	0	0
7	1.7.1.0.0.0.0	g__Sutterella_unclassified	9	30	17	0	60	124	0	11	0	57	0	14	0	0	28	0	4	0	0	17	0	190	64	12	0	35	0	0	0	0	0	16	75	0	0	0	78	35	286	0	45	0	51	13	29	0	0
5	1.7.1.0.1	f__Comamonadaceae	0	0	0	0	0	0	0	0	0	0	0	0	0	0	595	0	0	0	0	0	0	0	0	0	0	0	0	0	0	0	0	5	0	0	0	0	0	0	0	0	0	0	0	0	0	0	0
6	1.7.1.0.1.0	f__Comamonadaceae_unclassified	0	0	0	0	0	0	0	0	0	0	0	0	0	0	0	0	0	0	0	0	0	0	0	0	0	0	0	0	0	0	0	5	0	0	0	0	0	0	0	0	0	0	0	0	0	0	0
7	1.7.1.0.1.0.0	f__Comamonadaceae_unclassified	0	0	0	0	0	0	0	0	0	0	0	0	0	0	0	0	0	0	0	0	0	0	0	0	0	0	0	0	0	0	0	5	0	0	0	0	0	0	0	0	0	0	0	0	0	0	0
6	1.7.1.0.1.1	g__Comamonas	0	0	0	0	0	0	0	0	0	0	0	0	0	0	595	0	0	0	0	0	0	0	0	0	0	0	0	0	0	0	0	0	0	0	0	0	0	0	0	0	0	0	0	0	0	0	0
7	1.7.1.0.1.1.0	g__Comamonas_unclassified	0	0	0	0	0	0	0	0	0	0	0	0	0	0	595	0	0	0	0	0	0	0	0	0	0	0	0	0	0	0	0	0	0	0	0	0	0	0	0	0	0	0	0	0	0	0	0
5	1.7.1.0.2	f__Oxalobacteraceae	0	0	41	0	25	0	0	0	9	0	0	0	0	0	0	0	0	9	0	0	0	23	0	21	7	0	0	0	0	0	19	0	0	12	0	13	12	0	0	0	6	0	23	0	0	0	0
6	1.7.1.0.2.0	g__Oxalobacter	0	0	41	0	25	0	0	0	9	0	0	0	0	0	0	0	0	9	0	0	0	23	0	21	7	0	0	0	0	0	19	0	0	12	0	13	12	0	0	0	6	0	23	0	0	0	0
7	1.7.1.0.2.0.0	g__Oxalobacter_unclassified	0	0	0	0	0	0	0	0	0	0	0	0	0	0	0	0	0	0	0	0	0	0	0	0	0	0	0	0	0	0	0	0	0	0	0	13	0	0	0	0	0	0	0	0	0	0	0
7	1.7.1.0.2.0.1	s__formigenes	0	0	41	0	25	0	0	0	9	0	0	0	0	0	0	0	0	9	0	0	0	23	0	21	7	0	0	0	0	0	19	0	0	12	0	0	12	0	0	0	6	0	23	0	0	0	0
5	1.7.1.0.3	o__Burkholderiales_unclassified	0	0	0	0	0	0	0	0	0	0	0	0	0	0	0	0	0	0	0	0	0	0	0	0	0	8	0	0	0	0	4	0	0	0	0	0	0	0	0	0	0	0	0	0	0	0	0
6	1.7.1.0.3.0	o__Burkholderiales_unclassified	0	0	0	0	0	0	0	0	0	0	0	0	0	0	0	0	0	0	0	0	0	0	0	0	0	8	0	0	0	0	4	0	0	0	0	0	0	0	0	0	0	0	0	0	0	0	0
7	1.7.1.0.3.0.0	o__Burkholderiales_unclassified	0	0	0	0	0	0	0	0	0	0	0	0	0	0	0	0	0	0	0	0	0	0	0	0	0	8	0	0	0	0	4	0	0	0	0	0	0	0	0	0	0	0	0	0	0	0	0
4	1.7.1.1	o__Neisseriales	0	0	0	0	0	0	0	0	0	0	0	0	0	0	0	0	0	0	0	0	0	0	0	0	0	0	0	0	0	0	0	10	0	0	0	0	0	0	0	0	0	0	0	0	0	0	0
5	1.7.1.1.0	f__Neisseriaceae	0	0	0	0	0	0	0	0	0	0	0	0	0	0	0	0	0	0	0	0	0	0	0	0	0	0	0	0	0	0	0	10	0	0	0	0	0	0	0	0	0	0	0	0	0	0	0
6	1.7.1.1.0.0	g__Eikenella	0	0	0	0	0	0	0	0	0	0	0	0	0	0	0	0	0	0	0	0	0	0	0	0	0	0	0	0	0	0	0	10	0	0	0	0	0	0	0	0	0	0	0	0	0	0	0
7	1.7.1.1.0.0.0	g__Eikenella_unclassified	0	0	0	0	0	0	0	0	0	0	0	0	0	0	0	0	0	0	0	0	0	0	0	0	0	0	0	0	0	0	0	10	0	0	0	0	0	0	0	0	0	0	0	0	0	0	0
3	1.7.2	c__Deltaproteobacteria	22	0	91	523	597	12	0	0	9	0	0	0	74	0	176	0	0	0	0	0	0	245	832	425	16	357	18	229	11	0	14	82	0	22	0	0	28	0	49	81	511	160	200	40	0	0	0
4	1.7.2.0	o__Desulfovibrionales	22	0	91	523	597	12	0	0	9	0	0	0	74	0	176	0	0	0	0	0	0	245	832	425	16	357	18	229	11	0	14	82	0	22	0	0	28	0	49	81	511	160	200	40	0	0	0
5	1.7.2.0.0	f__Desulfovibrionaceae	22	0	91	523	597	12	0	0	9	0	0	0	74	0	176	0	0	0	0	0	0	245	832	425	16	357	18	229	11	0	14	82	0	22	0	0	28	0	49	81	511	160	200	40	0	0	0
6	1.7.2.0.0.0	f__Desulfovibrionaceae_unclassified	0	0	0	0	0	0	0	0	0	0	0	0	0	0	34	0	0	0	0	0	0	0	32	0	0	0	0	0	0	0	0	0	0	0	0	0	10	0	13	0	0	0	0	26	0	0	0
7	1.7.2.0.0.0.0	f__Desulfovibrionaceae_unclassified	0	0	0	0	0	0	0	0	0	0	0	0	0	0	34	0	0	0	0	0	0	0	32	0	0	0	0	0	0	0	0	0	0	0	0	0	10	0	13	0	0	0	0	26	0	0	0
6	1.7.2.0.0.1	g__Bilophila	22	0	40	0	27	0	0	0	0	0	0	0	74	0	25	0	0	0	0	0	0	194	71	170	0	89	0	18	0	0	14	10	0	6	0	0	18	0	36	81	105	160	19	14	0	0	0
7	1.7.2.0.0.1.0	g__Bilophila_unclassified	22	0	40	0	27	0	0	0	0	0	0	0	74	0	25	0	0	0	0	0	0	194	71	170	0	89	0	18	0	0	14	10	0	6	0	0	18	0	36	81	105	160	19	14	0	0	0
6	1.7.2.0.0.2	g__Desulfovibrio	0	0	51	523	570	12	0	0	9	0	0	0	0	0	117	0	0	0	0	0	0	51	729	255	16	268	18	211	11	0	0	72	0	16	0	0	0	0	0	0	406	0	181	0	0	0	0
7	1.7.2.0.0.2.0	g__Desulfovibrio_unclassified	0	0	51	523	570	12	0	0	9	0	0	0	0	0	117	0	0	0	0	0	0	51	729	255	16	268	18	211	11	0	0	72	0	16	0	0	0	0	0	0	0	0	181	0	0	0	0
7	1.7.2.0.0.2.1	s__D168	0	0	0	0	0	0	0	0	0	0	0	0	0	0	0	0	0	0	0	0	0	0	0	0	0	0	0	0	0	0	0	0	0	0	0	0	0	0	0	0	406	0	0	0	0	0	0
3	1.7.3	c__Gammaproteobacteria	136	5797	1300	1416	1246	667	1880	732	3082	4088	3484	7725	856	2202	7710	2951	1720	754	576	3444	118	1455	628	139	486	1914	3728	329	1132	402	77	3713	490	1712	2560	106	575	3922	582	878	47	516	1272	31	82	243	183
4	1.7.3.0	o__Aeromonadales	0	0	0	0	0	0	0	0	0	0	0	0	0	0	0	0	0	19	0	0	0	0	0	0	0	0	0	0	34	0	0	0	0	0	0	0	0	0	0	0	0	0	0	0	0	0	0
5	1.7.3.0.0	f__Succinivibrionaceae	0	0	0	0	0	0	0	0	0	0	0	0	0	0	0	0	0	19	0	0	0	0	0	0	0	0	0	0	34	0	0	0	0	0	0	0	0	0	0	0	0	0	0	0	0	0	0
6	1.7.3.0.0.0	g__Succinivibrio	0	0	0	0	0	0	0	0	0	0	0	0	0	0	0	0	0	19	0	0	0	0	0	0	0	0	0	0	34	0	0	0	0	0	0	0	0	0	0	0	0	0	0	0	0	0	0
7	1.7.3.0.0.0.0	g__Succinivibrio_unclassified	0	0	0	0	0	0	0	0	0	0	0	0	0	0	0	0	0	19	0	0	0	0	0	0	0	0	0	0	34	0	0	0	0	0	0	0	0	0	0	0	0	0	0	0	0	0	0
4	1.7.3.1	o__Enterobacteriales	136	5643	1300	1416	1246	667	1880	732	3082	4088	3484	7725	856	2202	7710	2951	1720	735	539	3444	118	1455	628	139	486	1901	3052	329	1081	402	77	3713	439	1712	2560	106	575	3922	509	878	47	516	1272	31	65	243	183
5	1.7.3.1.0	f__Enterobacteriaceae	136	5643	1300	1416	1246	667	1880	732	3082	4088	3484	7725	856	2202	7710	2951	1720	735	539	3444	118	1455	628	139	486	1901	3052	329	1081	402	77	3713	439	1712	2560	106	575	3922	509	878	47	516	1272	31	65	243	183
6	1.7.3.1.0.0	f__Enterobacteriaceae_unclassified	116	1792	1273	1249	1158	462	1346	543	1228	2709	1730	6788	731	1813	6506	2047	531	501	539	3013	100	1289	497	126	293	1027	2552	179	1059	325	77	1972	403	1062	1557	106	404	3355	313	546	47	441	677	31	65	214	131
7	1.7.3.1.0.0.0	f__Enterobacteriaceae_unclassified	116	1792	1273	1249	1158	462	1346	543	1228	2709	1730	6788	731	1813	6506	2047	531	501	539	3013	100	1289	497	126	293	1027	2552	179	1059	325	77	1972	403	1062	1557	106	404	3355	313	546	47	441	677	31	65	214	131
6	1.7.3.1.0.1	g__Citrobacter	0	281	0	0	0	0	0	0	0	0	0	0	0	0	0	0	0	0	0	0	0	0	0	0	0	0	0	0	0	0	0	0	0	0	0	0	0	0	0	0	0	0	0	0	0	0	0
7	1.7.3.1.0.1.0	g__Citrobacter_unclassified	0	281	0	0	0	0	0	0	0	0	0	0	0	0	0	0	0	0	0	0	0	0	0	0	0	0	0	0	0	0	0	0	0	0	0	0	0	0	0	0	0	0	0	0	0	0	0
7	1.7.3.1.0.1.1	s__koseri	0	0	0	0	0	0	0	0	0	0	0	0	0	0	0	0	0	0	0	0	0	0	0	0	0	0	0	0	0	0	0	0	0	0	0	0	0	0	0	0	0	0	0	0	0	0	0
6	1.7.3.1.0.2	g__Cronobacter	0	0	0	0	0	0	0	0	38	0	0	0	0	0	0	0	0	0	0	0	0	0	0	0	0	0	0	0	0	0	0	0	0	0	0	0	0	0	0	0	0	0	0	0	0	0	0
7	1.7.3.1.0.2.0	g__Cronobacter_unclassified	0	0	0	0	0	0	0	0	0	0	0	0	0	0	0	0	0	0	0	0	0	0	0	0	0	0	0	0	0	0	0	0	0	0	0	0	0	0	0	0	0	0	0	0	0	0	0
7	1.7.3.1.0.2.1	s__dublinensis	0	0	0	0	0	0	0	0	38	0	0	0	0	0	0	0	0	0	0	0	0	0	0	0	0	0	0	0	0	0	0	0	0	0	0	0	0	0	0	0	0	0	0	0	0	0	0
7	1.7.3.1.0.2.2	s__sakazakii	0	0	0	0	0	0	0	0	0	0	0	0	0	0	0	0	0	0	0	0	0	0	0	0	0	0	0	0	0	0	0	0	0	0	0	0	0	0	0	0	0	0	0	0	0	0	0
6	1.7.3.1.0.3	g__Enterobacter	20	1624	0	0	0	0	53	54	661	200	240	37	0	43	218	103	270	126	0	40	0	48	0	0	100	362	45	0	0	0	0	465	0	250	352	0	0	42	0	71	0	0	482	0	0	0	0
7	1.7.3.1.0.3.0	g__Enterobacter_unclassified	20	1624	0	0	0	0	53	54	635	200	240	37	0	43	218	103	270	126	0	40	0	48	0	0	100	362	45	0	0	0	0	465	0	250	352	0	0	42	0	71	0	0	482	0	0	0	0
7	1.7.3.1.0.3.1	s__helveticus	0	0	0	0	0	0	0	0	26	0	0	0	0	0	0	0	0	0	0	0	0	0	0	0	0	0	0	0	0	0	0	0	0	0	0	0	0	0	0	0	0	0	0	0	0	0	0
6	1.7.3.1.0.4	g__Escherichia	0	81	0	157	0	119	117	78	0	481	0	809	125	225	365	224	0	88	0	346	0	0	87	0	0	152	385	0	0	77	0	0	0	132	114	0	0	430	0	0	0	75	0	0	0	0	0
7	1.7.3.1.0.4.0	g__Escherichia_unclassified	0	0	0	0	0	0	0	0	0	0	0	0	0	0	0	0	0	0	0	0	0	0	0	0	0	0	0	0	0	0	0	0	0	0	0	0	0	0	0	0	0	0	0	0	0	0	0
7	1.7.3.1.0.4.1	s__coli	0	81	0	157	0	119	117	78	0	481	0	809	125	225	365	224	0	88	0	346	0	0	87	0	0	152	385	0	0	77	0	0	0	132	114	0	0	430	0	0	0	75	0	0	0	0	0
6	1.7.3.1.0.5	g__Klebsiella	0	1865	27	10	88	86	364	57	1134	698	1514	91	0	121	621	577	919	20	0	45	18	118	44	13	93	360	70	83	22	0	0	1276	36	268	537	0	171	95	196	261	0	0	113	0	0	29	52
7	1.7.3.1.0.5.0	g__Klebsiella_unclassified	0	1865	27	10	88	86	364	57	1134	698	1514	91	0	121	621	577	919	20	0	45	18	118	44	13	93	360	70	83	22	0	0	1276	36	268	537	0	171	95	196	261	0	0	113	0	0	29	52
6	1.7.3.1.0.6	g__Morganella	0	0	0	0	0	0	0	0	0	0	0	0	0	0	0	0	0	0	0	0	0	0	0	0	0	0	0	0	0	0	0	0	0	0	0	0	0	0	0	0	0	0	0	0	0	0	0
7	1.7.3.1.0.6.0	s__morganii	0	0	0	0	0	0	0	0	0	0	0	0	0	0	0	0	0	0	0	0	0	0	0	0	0	0	0	0	0	0	0	0	0	0	0	0	0	0	0	0	0	0	0	0	0	0	0
6	1.7.3.1.0.7	g__Plesiomonas	0	0	0	0	0	0	0	0	0	0	0	0	0	0	0	0	0	0	0	0	0	0	0	0	0	0	0	0	0	0	0	0	0	0	0	0	0	0	0	0	0	0	0	0	0	0	0
7	1.7.3.1.0.7.0	s__shigelloides	0	0	0	0	0	0	0	0	0	0	0	0	0	0	0	0	0	0	0	0	0	0	0	0	0	0	0	0	0	0	0	0	0	0	0	0	0	0	0	0	0	0	0	0	0	0	0
6	1.7.3.1.0.8	g__Proteus	0	0	0	0	0	0	0	0	0	0	0	0	0	0	0	0	0	0	0	0	0	0	0	0	0	0	0	0	0	0	0	0	0	0	0	0	0	0	0	0	0	0	0	0	0	0	0
7	1.7.3.1.0.8.0	g__Proteus_unclassified	0	0	0	0	0	0	0	0	0	0	0	0	0	0	0	0	0	0	0	0	0	0	0	0	0	0	0	0	0	0	0	0	0	0	0	0	0	0	0	0	0	0	0	0	0	0	0
6	1.7.3.1.0.9	g__Providencia	0	0	0	0	0	0	0	0	0	0	0	0	0	0	0	0	0	0	0	0	0	0	0	0	0	0	0	0	0	0	0	0	0	0	0	0	0	0	0	0	0	0	0	0	0	0	0
7	1.7.3.1.0.9.0	g__Providencia_unclassified	0	0	0	0	0	0	0	0	0	0	0	0	0	0	0	0	0	0	0	0	0	0	0	0	0	0	0	0	0	0	0	0	0	0	0	0	0	0	0	0	0	0	0	0	0	0	0
7	1.7.3.1.0.9.1	s__stuartii	0	0	0	0	0	0	0	0	0	0	0	0	0	0	0	0	0	0	0	0	0	0	0	0	0	0	0	0	0	0	0	0	0	0	0	0	0	0	0	0	0	0	0	0	0	0	0
6	1.7.3.1.0.10	g__Serratia	0	0	0	0	0	0	0	0	21	0	0	0	0	0	0	0	0	0	0	0	0	0	0	0	0	0	0	67	0	0	0	0	0	0	0	0	0	0	0	0	0	0	0	0	0	0	0
7	1.7.3.1.0.10.0	g__Serratia_unclassified	0	0	0	0	0	0	0	0	21	0	0	0	0	0	0	0	0	0	0	0	0	0	0	0	0	0	0	67	0	0	0	0	0	0	0	0	0	0	0	0	0	0	0	0	0	0	0
6	1.7.3.1.0.11	g__Shigella	0	0	0	0	0	0	0	0	0	0	0	0	0	0	0	0	0	0	0	0	0	0	0	0	0	0	0	0	0	0	0	0	0	0	0	0	0	0	0	0	0	0	0	0	0	0	0
7	1.7.3.1.0.11.0	g__Shigella_unclassified	0	0	0	0	0	0	0	0	0	0	0	0	0	0	0	0	0	0	0	0	0	0	0	0	0	0	0	0	0	0	0	0	0	0	0	0	0	0	0	0	0	0	0	0	0	0	0
4	1.7.3.2	o__Pasteurellales	0	154	0	0	0	0	0	0	0	0	0	0	0	0	0	0	0	0	37	0	0	0	0	0	0	13	676	0	17	0	0	0	51	0	0	0	0	0	73	0	0	0	0	0	17	0	0
5	1.7.3.2.0	f__Pasteurellaceae	0	154	0	0	0	0	0	0	0	0	0	0	0	0	0	0	0	0	37	0	0	0	0	0	0	13	676	0	17	0	0	0	51	0	0	0	0	0	73	0	0	0	0	0	17	0	0
6	1.7.3.2.0.0	f__Pasteurellaceae_unclassified	0	0	0	0	0	0	0	0	0	0	0	0	0	0	0	0	0	0	0	0	0	0	0	0	0	0	10	0	0	0	0	0	0	0	0	0	0	0	0	0	0	0	0	0	0	0	0
7	1.7.3.2.0.0.0	f__Pasteurellaceae_unclassified	0	0	0	0	0	0	0	0	0	0	0	0	0	0	0	0	0	0	0	0	0	0	0	0	0	0	10	0	0	0	0	0	0	0	0	0	0	0	0	0	0	0	0	0	0	0	0
6	1.7.3.2.0.1	g__Actinobacillus	0	0	0	0	0	0	0	0	0	0	0	0	0	0	0	0	0	0	0	0	0	0	0	0	0	0	0	0	0	0	0	0	0	0	0	0	0	0	0	0	0	0	0	0	0	0	0
7	1.7.3.2.0.1.0	g__Actinobacillus_unclassified	0	0	0	0	0	0	0	0	0	0	0	0	0	0	0	0	0	0	0	0	0	0	0	0	0	0	0	0	0	0	0	0	0	0	0	0	0	0	0	0	0	0	0	0	0	0	0
7	1.7.3.2.0.1.1	s__parahaemolyticus	0	0	0	0	0	0	0	0	0	0	0	0	0	0	0	0	0	0	0	0	0	0	0	0	0	0	0	0	0	0	0	0	0	0	0	0	0	0	0	0	0	0	0	0	0	0	0
6	1.7.3.2.0.2	g__Aggregatibacter	0	0	0	0	0	0	0	0	0	0	0	0	0	0	0	0	0	0	0	0	0	0	0	0	0	0	0	0	0	0	0	0	0	0	0	0	0	0	0	0	0	0	0	0	0	0	0
7	1.7.3.2.0.2.0	g__Aggregatibacter_unclassified	0	0	0	0	0	0	0	0	0	0	0	0	0	0	0	0	0	0	0	0	0	0	0	0	0	0	0	0	0	0	0	0	0	0	0	0	0	0	0	0	0	0	0	0	0	0	0
6	1.7.3.2.0.3	g__Haemophilus	0	154	0	0	0	0	0	0	0	0	0	0	0	0	0	0	0	0	37	0	0	0	0	0	0	13	666	0	17	0	0	0	51	0	0	0	0	0	73	0	0	0	0	0	17	0	0
7	1.7.3.2.0.3.0	s__parainfluenzae	0	154	0	0	0	0	0	0	0	0	0	0	0	0	0	0	0	0	37	0	0	0	0	0	0	13	666	0	17	0	0	0	51	0	0	0	0	0	73	0	0	0	0	0	17	0	0
4	1.7.3.3	o__Vibrionales	0	0	0	0	0	0	0	0	0	0	0	0	0	0	0	0	0	0	0	0	0	0	0	0	0	0	0	0	0	0	0	0	0	0	0	0	0	0	0	0	0	0	0	0	0	0	0
5	1.7.3.3.0	f__Pseudoalteromonadaceae	0	0	0	0	0	0	0	0	0	0	0	0	0	0	0	0	0	0	0	0	0	0	0	0	0	0	0	0	0	0	0	0	0	0	0	0	0	0	0	0	0	0	0	0	0	0	0
6	1.7.3.3.0.0	g__Vibrio	0	0	0	0	0	0	0	0	0	0	0	0	0	0	0	0	0	0	0	0	0	0	0	0	0	0	0	0	0	0	0	0	0	0	0	0	0	0	0	0	0	0	0	0	0	0	0
7	1.7.3.3.0.0.0	s__harveyi	0	0	0	0	0	0	0	0	0	0	0	0	0	0	0	0	0	0	0	0	0	0	0	0	0	0	0	0	0	0	0	0	0	0	0	0	0	0	0	0	0	0	0	0	0	0	0
2	1.8	p__Synergistetes	0	0	14	17	15	0	0	0	0	0	0	0	0	0	331	0	0	8	0	0	0	176	0	0	12	0	0	52	0	0	0	0	0	0	0	0	0	0	0	0	0	0	0	0	0	0	0
3	1.8.0	c__Synergistia	0	0	14	17	15	0	0	0	0	0	0	0	0	0	331	0	0	8	0	0	0	176	0	0	12	0	0	52	0	0	0	0	0	0	0	0	0	0	0	0	0	0	0	0	0	0	0
4	1.8.0.0	o__Synergistales	0	0	14	17	15	0	0	0	0	0	0	0	0	0	331	0	0	8	0	0	0	176	0	0	12	0	0	52	0	0	0	0	0	0	0	0	0	0	0	0	0	0	0	0	0	0	0
5	1.8.0.0.0	f__Synergistaceae	0	0	14	17	15	0	0	0	0	0	0	0	0	0	331	0	0	8	0	0	0	176	0	0	12	0	0	52	0	0	0	0	0	0	0	0	0	0	0	0	0	0	0	0	0	0	0
6	1.8.0.0.0.0	g__Cloacibacillus	0	0	14	0	15	0	0	0	0	0	0	0	0	0	58	0	0	8	0	0	0	0	0	0	0	0	0	52	0	0	0	0	0	0	0	0	0	0	0	0	0	0	0	0	0	0	0
7	1.8.0.0.0.0.0	g__Cloacibacillus_unclassified	0	0	14	0	15	0	0	0	0	0	0	0	0	0	58	0	0	8	0	0	0	0	0	0	0	0	0	52	0	0	0	0	0	0	0	0	0	0	0	0	0	0	0	0	0	0	0
6	1.8.0.0.0.1	g__Synergistes	0	0	0	17	0	0	0	0	0	0	0	0	0	0	273	0	0	0	0	0	0	176	0	0	12	0	0	0	0	0	0	0	0	0	0	0	0	0	0	0	0	0	0	0	0	0	0
7	1.8.0.0.0.1.0	g__Synergistes_unclassified	0	0	0	17	0	0	0	0	0	0	0	0	0	0	273	0	0	0	0	0	0	176	0	0	12	0	0	0	0	0	0	0	0	0	0	0	0	0	0	0	0	0	0	0	0	0	0
2	1.9	p__TM7	0	0	0	11	0	0	26	0	0	0	6	0	0	0	0	25	10	0	0	0	0	0	0	9	0	0	11	0	0	0	28	0	0	8	0	0	0	3	0	0	0	0	0	20	0	0	0
3	1.9.0	c__TM7-3	0	0	0	11	0	0	26	0	0	0	6	0	0	0	0	25	10	0	0	0	0	0	0	9	0	0	11	0	0	0	28	0	0	8	0	0	0	3	0	0	0	0	0	20	0	0	0
4	1.9.0.0	c__TM7-3_unclassified	0	0	0	0	0	0	26	0	0	0	6	0	0	0	0	25	10	0	0	0	0	0	0	9	0	0	11	0	0	0	28	0	0	8	0	0	0	3	0	0	0	0	0	0	0	0	0
5	1.9.0.0.0	c__TM7-3_unclassified	0	0	0	0	0	0	26	0	0	0	6	0	0	0	0	25	10	0	0	0	0	0	0	9	0	0	11	0	0	0	28	0	0	8	0	0	0	3	0	0	0	0	0	0	0	0	0
6	1.9.0.0.0.0	c__TM7-3_unclassified	0	0	0	0	0	0	26	0	0	0	6	0	0	0	0	25	10	0	0	0	0	0	0	9	0	0	11	0	0	0	28	0	0	8	0	0	0	3	0	0	0	0	0	0	0	0	0
7	1.9.0.0.0.0.0	c__TM7-3_unclassified	0	0	0	0	0	0	26	0	0	0	6	0	0	0	0	25	10	0	0	0	0	0	0	9	0	0	11	0	0	0	28	0	0	8	0	0	0	3	0	0	0	0	0	0	0	0	0
4	1.9.0.1	o__CW040	0	0	0	11	0	0	0	0	0	0	0	0	0	0	0	0	0	0	0	0	0	0	0	0	0	0	0	0	0	0	0	0	0	0	0	0	0	0	0	0	0	0	0	20	0	0	0
5	1.9.0.1.0	o__CW040_unclassified	0	0	0	11	0	0	0	0	0	0	0	0	0	0	0	0	0	0	0	0	0	0	0	0	0	0	0	0	0	0	0	0	0	0	0	0	0	0	0	0	0	0	0	20	0	0	0
6	1.9.0.1.0.0	o__CW040_unclassified	0	0	0	11	0	0	0	0	0	0	0	0	0	0	0	0	0	0	0	0	0	0	0	0	0	0	0	0	0	0	0	0	0	0	0	0	0	0	0	0	0	0	0	20	0	0	0
7	1.9.0.1.0.0.0	o__CW040_unclassified	0	0	0	11	0	0	0	0	0	0	0	0	0	0	0	0	0	0	0	0	0	0	0	0	0	0	0	0	0	0	0	0	0	0	0	0	0	0	0	0	0	0	0	20	0	0	0
4	1.9.0.2	o__I025	0	0	0	0	0	0	0	0	0	0	0	0	0	0	0	0	0	0	0	0	0	0	0	0	0	0	0	0	0	0	0	0	0	0	0	0	0	0	0	0	0	0	0	0	0	0	0
5	1.9.0.2.0	f__Rs-045	0	0	0	0	0	0	0	0	0	0	0	0	0	0	0	0	0	0	0	0	0	0	0	0	0	0	0	0	0	0	0	0	0	0	0	0	0	0	0	0	0	0	0	0	0	0	0
6	1.9.0.2.0.0	f__Rs-045_unclassified	0	0	0	0	0	0	0	0	0	0	0	0	0	0	0	0	0	0	0	0	0	0	0	0	0	0	0	0	0	0	0	0	0	0	0	0	0	0	0	0	0	0	0	0	0	0	0
7	1.9.0.2.0.0.0	f__Rs-045_unclassified	0	0	0	0	0	0	0	0	0	0	0	0	0	0	0	0	0	0	0	0	0	0	0	0	0	0	0	0	0	0	0	0	0	0	0	0	0	0	0	0	0	0	0	0	0	0	0
2	1.10	p__Tenericutes	0	0	0	0	82	0	0	0	0	0	0	0	0	0	83	0	0	0	0	0	0	16	0	0	0	120	6	0	0	197	0	0	0	336	0	0	0	0	0	0	0	0	17	0	0	0	29
3	1.10.0	c__Mollicutes	0	0	0	0	82	0	0	0	0	0	0	0	0	0	80	0	0	0	0	0	0	16	0	0	0	120	6	0	0	197	0	0	0	336	0	0	0	0	0	0	0	0	17	0	0	0	29
4	1.10.0.0	o__RF39	0	0	0	0	82	0	0	0	0	0	0	0	0	0	80	0	0	0	0	0	0	16	0	0	0	120	6	0	0	197	0	0	0	336	0	0	0	0	0	0	0	0	17	0	0	0	29
5	1.10.0.0.0	o__RF39_unclassified	0	0	0	0	82	0	0	0	0	0	0	0	0	0	80	0	0	0	0	0	0	16	0	0	0	120	6	0	0	197	0	0	0	336	0	0	0	0	0	0	0	0	17	0	0	0	29
6	1.10.0.0.0.0	o__RF39_unclassified	0	0	0	0	82	0	0	0	0	0	0	0	0	0	80	0	0	0	0	0	0	16	0	0	0	120	6	0	0	197	0	0	0	336	0	0	0	0	0	0	0	0	17	0	0	0	29
7	1.10.0.0.0.0.0	o__RF39_unclassified	0	0	0	0	82	0	0	0	0	0	0	0	0	0	80	0	0	0	0	0	0	16	0	0	0	120	6	0	0	197	0	0	0	336	0	0	0	0	0	0	0	0	17	0	0	0	29
3	1.10.1	c__RF3	0	0	0	0	0	0	0	0	0	0	0	0	0	0	3	0	0	0	0	0	0	0	0	0	0	0	0	0	0	0	0	0	0	0	0	0	0	0	0	0	0	0	0	0	0	0	0
4	1.10.1.0	o__ML615J-28	0	0	0	0	0	0	0	0	0	0	0	0	0	0	3	0	0	0	0	0	0	0	0	0	0	0	0	0	0	0	0	0	0	0	0	0	0	0	0	0	0	0	0	0	0	0	0
5	1.10.1.0.0	o__ML615J-28_unclassified	0	0	0	0	0	0	0	0	0	0	0	0	0	0	3	0	0	0	0	0	0	0	0	0	0	0	0	0	0	0	0	0	0	0	0	0	0	0	0	0	0	0	0	0	0	0	0
6	1.10.1.0.0.0	o__ML615J-28_unclassified	0	0	0	0	0	0	0	0	0	0	0	0	0	0	3	0	0	0	0	0	0	0	0	0	0	0	0	0	0	0	0	0	0	0	0	0	0	0	0	0	0	0	0	0	0	0	0
7	1.10.1.0.0.0.0	o__ML615J-28_unclassified	0	0	0	0	0	0	0	0	0	0	0	0	0	0	3	0	0	0	0	0	0	0	0	0	0	0	0	0	0	0	0	0	0	0	0	0	0	0	0	0	0	0	0	0	0	0	0
2	1.11	p__Verrucomicrobia	0	5	478	0	925	0	0	0	0	33	0	1311	0	832	162	0	0	2067	18860	99	64	4743	16	45	0	523	908	50	25	8369	90	0	0	65	0	9366	35	95	159	0	4355	0	1049	13	0	0	0
3	1.11.0	c__Opitutae	0	0	0	0	0	0	0	0	0	0	0	0	0	0	45	0	0	0	0	0	0	0	0	0	0	0	0	0	0	0	0	0	0	0	0	0	0	0	0	0	0	0	0	0	0	0	0
4	1.11.0.0	o__Cerasicoccales	0	0	0	0	0	0	0	0	0	0	0	0	0	0	45	0	0	0	0	0	0	0	0	0	0	0	0	0	0	0	0	0	0	0	0	0	0	0	0	0	0	0	0	0	0	0	0
5	1.11.0.0.0	f__Cerasicoccaceae	0	0	0	0	0	0	0	0	0	0	0	0	0	0	45	0	0	0	0	0	0	0	0	0	0	0	0	0	0	0	0	0	0	0	0	0	0	0	0	0	0	0	0	0	0	0	0
6	1.11.0.0.0.0	f__Cerasicoccaceae_unclassified	0	0	0	0	0	0	0	0	0	0	0	0	0	0	45	0	0	0	0	0	0	0	0	0	0	0	0	0	0	0	0	0	0	0	0	0	0	0	0	0	0	0	0	0	0	0	0
7	1.11.0.0.0.0.0	f__Cerasicoccaceae_unclassified	0	0	0	0	0	0	0	0	0	0	0	0	0	0	45	0	0	0	0	0	0	0	0	0	0	0	0	0	0	0	0	0	0	0	0	0	0	0	0	0	0	0	0	0	0	0	0
3	1.11.1	c__Verrucomicrobiae	0	5	478	0	925	0	0	0	0	33	0	1311	0	832	117	0	0	2067	18860	99	64	4743	16	45	0	523	908	50	25	8369	90	0	0	65	0	9366	35	95	159	0	4355	0	1049	13	0	0	0
4	1.11.1.0	o__Verrucomicrobiales	0	5	478	0	925	0	0	0	0	33	0	1311	0	832	117	0	0	2067	18860	99	64	4743	16	45	0	523	908	50	25	8369	90	0	0	65	0	9366	35	95	159	0	4355	0	1049	13	0	0	0
5	1.11.1.0.0	f__Verrucomicrobiaceae	0	5	478	0	925	0	0	0	0	33	0	1311	0	832	117	0	0	2067	18860	99	64	4743	16	45	0	523	908	50	25	8369	90	0	0	65	0	9366	35	95	159	0	4355	0	1049	13	0	0	0
6	1.11.1.0.0.0	g__Akkermansia	0	5	478	0	925	0	0	0	0	33	0	1311	0	832	117	0	0	2067	18860	99	64	4743	16	45	0	523	908	50	25	8369	90	0	0	65	0	9366	35	95	159	0	4355	0	1049	13	0	0	0
7	1.11.1.0.0.0.0	s__muciniphila	0	5	478	0	925	0	0	0	0	33	0	1311	0	832	117	0	0	2067	18860	99	64	4743	16	45	0	523	908	50	25	8369	90	0	0	65	0	9366	35	95	159	0	4355	0	1049	13	0	0	0
6	1.11.1.0.0.1	g__Haloferula	0	0	0	0	0	0	0	0	0	0	0	0	0	0	0	0	0	0	0	0	0	0	0	0	0	0	0	0	0	0	0	0	0	0	0	0	0	0	0	0	0	0	0	0	0	0	0
7	1.11.1.0.0.1.0	s__sargassicola	0	0	0	0	0	0	0	0	0	0	0	0	0	0	0	0	0	0	0	0	0	0	0	0	0	0	0	0	0	0	0	0	0	0	0	0	0	0	0	0	0	0	0	0	0	0	0
[truncated: 9 more columns]
