# Supplementary material for: A randomized trial to evaluate the impact of copra meal hydrolysate on gastrointestinal symptoms and gut microbiome
Source: PeerJ. 2021 Sep 15;9:e12158. doi: 10.7717/peerj.12158 (PMC8449532; doi:10.7717/peerj.12158)
Supplement: Supplemental Information 7 [file peerj-09-12158-s007.xls]

## Sheet: Sheet1
Supplemental Table S6 Metadata and read count of all participants at testing period.
			Placebo																				CMH 3 g																			CMH 5 g
level	taxtree	tip	Control-1	Control-2	Control-3	Control-4	Control-5	Control-6	Control-7	Control-8	Control-9	Control-10	Control-11	Control-12	Control-13	Control-14	Control-15	Control-16	Control-17	Control-18	Control-19	Control-20	3CMH-1	3CMH-2	3CMH-3	3CMH-4	3CMH-5	3CMH-6	3CMH-7	3CMH-8	3CMH-9	3CMH-10	3CMH-11	3CMH-12	3CMH-13	3CMH-14	3CMH-15	3CMH-16	3CMH-17	3CMH-18	3CMH-19	5CMH-1	5CMH-2	5CMH-3	5CMH-4	5CMH-5	5CMH-6	5CMH-7	5CMH-8
0		root	41017	54347	36015	32130	21297	36999	34966	25495	25732	28383	43451	40024	32008	27031	33495	20195	50746	44719	42207	44021	34022	44916	30059	30604	50886	44350	46809	28734	40425	37705	39847	34443	40432	82154	35836	38848	33066	42010	44863	40267	58480	28278	44145	31801	58828	37281	20506
1	0	k__Archaea	0	0	0	0	98	0	0	0	0	0	0	0	0	0	0	130	0	0	0	0	52	291	0	0	0	0	0	0	25	0	0	0	0	0	0	0	0	117	366	0	0	0	0	0	0	0	6
2	0.0	p__Euryarchaeota	0	0	0	0	98	0	0	0	0	0	0	0	0	0	0	130	0	0	0	0	52	291	0	0	0	0	0	0	25	0	0	0	0	0	0	0	0	117	366	0	0	0	0	0	0	0	6
3	0.0.0	c__Methanobacteria	0	0	0	0	98	0	0	0	0	0	0	0	0	0	0	130	0	0	0	0	52	291	0	0	0	0	0	0	25	0	0	0	0	0	0	0	0	117	366	0	0	0	0	0	0	0	6
4	0.0.0.0	o__Methanobacteriales	0	0	0	0	98	0	0	0	0	0	0	0	0	0	0	130	0	0	0	0	52	291	0	0	0	0	0	0	25	0	0	0	0	0	0	0	0	117	366	0	0	0	0	0	0	0	6
5	0.0.0.0.0	f__Methanobacteriaceae	0	0	0	0	98	0	0	0	0	0	0	0	0	0	0	130	0	0	0	0	52	291	0	0	0	0	0	0	25	0	0	0	0	0	0	0	0	117	366	0	0	0	0	0	0	0	6
6	0.0.0.0.0.0	g__Methanobrevibacter	0	0	0	0	98	0	0	0	0	0	0	0	0	0	0	130	0	0	0	0	52	291	0	0	0	0	0	0	25	0	0	0	0	0	0	0	0	117	366	0	0	0	0	0	0	0	3
7	0.0.0.0.0.0.0	g__Methanobrevibacter_unclassified	0	0	0	0	98	0	0	0	0	0	0	0	0	0	0	130	0	0	0	0	52	291	0	0	0	0	0	0	25	0	0	0	0	0	0	0	0	117	366	0	0	0	0	0	0	0	3
6	0.0.0.0.0.1	g__Methanosphaera	0	0	0	0	0	0	0	0	0	0	0	0	0	0	0	0	0	0	0	0	0	0	0	0	0	0	0	0	0	0	0	0	0	0	0	0	0	0	0	0	0	0	0	0	0	0	3
7	0.0.0.0.0.1.0	g__Methanosphaera_unclassified	0	0	0	0	0	0	0	0	0	0	0	0	0	0	0	0	0	0	0	0	0	0	0	0	0	0	0	0	0	0	0	0	0	0	0	0	0	0	0	0	0	0	0	0	0	0	3
1	1	k__Bacteria	41017	54347	36015	32130	21199	36999	34966	25495	25732	28383	43451	40024	32008	27031	33495	20065	50746	44719	42207	44021	33970	44625	30059	30604	50886	44350	46809	28734	40400	37705	39847	34443	40432	82154	35836	38848	33066	41893	44497	40267	58480	28278	44145	31801	58828	37281	20500
2	1.0	k__Bacteria_unclassified	4	0	0	2	0	0	0	0	0	3	0	0	0	0	0	0	0	0	0	3	5	0	0	0	0	0	0	3	0	0	0	0	0	0	0	0	0	0	0	0	0	0	0	0	0	0	0
3	1.0.0	k__Bacteria_unclassified	4	0	0	2	0	0	0	0	0	3	0	0	0	0	0	0	0	0	0	3	5	0	0	0	0	0	0	3	0	0	0	0	0	0	0	0	0	0	0	0	0	0	0	0	0	0	0
4	1.0.0.0	k__Bacteria_unclassified	4	0	0	2	0	0	0	0	0	3	0	0	0	0	0	0	0	0	0	3	5	0	0	0	0	0	0	3	0	0	0	0	0	0	0	0	0	0	0	0	0	0	0	0	0	0	0
5	1.0.0.0.0	k__Bacteria_unclassified	4	0	0	2	0	0	0	0	0	3	0	0	0	0	0	0	0	0	0	3	5	0	0	0	0	0	0	3	0	0	0	0	0	0	0	0	0	0	0	0	0	0	0	0	0	0	0
6	1.0.0.0.0.0	k__Bacteria_unclassified	4	0	0	2	0	0	0	0	0	3	0	0	0	0	0	0	0	0	0	3	5	0	0	0	0	0	0	3	0	0	0	0	0	0	0	0	0	0	0	0	0	0	0	0	0	0	0
7	1.0.0.0.0.0.0	k__Bacteria_unclassified	4	0	0	2	0	0	0	0	0	3	0	0	0	0	0	0	0	0	0	3	5	0	0	0	0	0	0	3	0	0	0	0	0	0	0	0	0	0	0	0	0	0	0	0	0	0	0
2	1.1	p__Actinobacteria	3459	349	3789	607	602	3772	1753	37	5363	327	2854	769	1389	78	1365	295	498	5188	168	328	678	2018	36	6	137	1040	407	974	258	111	586	1334	195	2548	1507	858	2287	592	65	1125	1300	147	755	263	966	2155	393
3	1.1.0	c__Actinobacteria	3426	308	3642	531	593	3564	1712	14	5363	236	2795	12	1355	0	1304	97	301	5135	78	309	654	1869	36	0	125	1027	395	974	235	80	586	1334	170	2440	1484	761	2040	480	30	1082	1300	144	662	243	877	2149	385
4	1.1.0.0	c__Actinobacteria_unclassified	0	0	0	0	0	0	0	0	0	0	0	0	0	0	0	0	0	0	0	0	0	0	0	0	0	0	0	0	0	0	0	0	0	0	0	0	3	0	0	0	0	0	0	0	0	0	0
5	1.1.0.0.0	c__Actinobacteria_unclassified	0	0	0	0	0	0	0	0	0	0	0	0	0	0	0	0	0	0	0	0	0	0	0	0	0	0	0	0	0	0	0	0	0	0	0	0	3	0	0	0	0	0	0	0	0	0	0
6	1.1.0.0.0.0	c__Actinobacteria_unclassified	0	0	0	0	0	0	0	0	0	0	0	0	0	0	0	0	0	0	0	0	0	0	0	0	0	0	0	0	0	0	0	0	0	0	0	0	3	0	0	0	0	0	0	0	0	0	0
7	1.1.0.0.0.0.0	c__Actinobacteria_unclassified	0	0	0	0	0	0	0	0	0	0	0	0	0	0	0	0	0	0	0	0	0	0	0	0	0	0	0	0	0	0	0	0	0	0	0	0	3	0	0	0	0	0	0	0	0	0	0
4	1.1.0.1	o__Actinomycetales	0	0	3	13	15	38	0	14	49	7	0	0	0	0	0	0	27	0	49	8	0	0	0	0	0	0	0	0	0	3	0	0	11	71	21	0	14	17	0	15	44	0	0	0	0	8	0
5	1.1.0.1.0	f__Actinomycetaceae	0	0	0	0	15	21	0	14	33	0	0	0	0	0	0	0	0	0	0	8	0	0	0	0	0	0	0	0	0	3	0	0	0	71	0	0	0	0	0	0	9	0	0	0	0	3	0
6	1.1.0.1.0.0	g__Actinomyces	0	0	0	0	13	21	0	14	33	0	0	0	0	0	0	0	0	0	0	8	0	0	0	0	0	0	0	0	0	3	0	0	0	0	0	0	0	0	0	0	9	0	0	0	0	3	0
7	1.1.0.1.0.0.0	g__Actinomyces_unclassified	0	0	0	0	13	21	0	14	33	0	0	0	0	0	0	0	0	0	0	8	0	0	0	0	0	0	0	0	0	3	0	0	0	0	0	0	0	0	0	0	9	0	0	0	0	3	0
6	1.1.0.1.0.1	g__Varibaculum	0	0	0	0	2	0	0	0	0	0	0	0	0	0	0	0	0	0	0	0	0	0	0	0	0	0	0	0	0	0	0	0	0	71	0	0	0	0	0	0	0	0	0	0	0	0	0
7	1.1.0.1.0.1.0	g__Varibaculum_unclassified	0	0	0	0	2	0	0	0	0	0	0	0	0	0	0	0	0	0	0	0	0	0	0	0	0	0	0	0	0	0	0	0	0	71	0	0	0	0	0	0	0	0	0	0	0	0	0
5	1.1.0.1.1	f__Corynebacteriaceae	0	0	0	0	0	13	0	0	0	0	0	0	0	0	0	0	27	0	0	0	0	0	0	0	0	0	0	0	0	0	0	0	11	0	0	0	14	17	0	15	0	0	0	0	0	5	0
6	1.1.0.1.1.0	g__Corynebacterium	0	0	0	0	0	13	0	0	0	0	0	0	0	0	0	0	27	0	0	0	0	0	0	0	0	0	0	0	0	0	0	0	11	0	0	0	14	17	0	15	0	0	0	0	0	5	0
7	1.1.0.1.1.0.0	g__Corynebacterium_unclassified	0	0	0	0	0	0	0	0	0	0	0	0	0	0	0	0	13	0	0	0	0	0	0	0	0	0	0	0	0	0	0	0	11	0	0	0	0	0	0	15	0	0	0	0	0	0	0
7	1.1.0.1.1.0.1	s__durum	0	0	0	0	0	13	0	0	0	0	0	0	0	0	0	0	14	0	0	0	0	0	0	0	0	0	0	0	0	0	0	0	0	0	0	0	14	17	0	0	0	0	0	0	0	0	0
7	1.1.0.1.1.0.2	s__simulans	0	0	0	0	0	0	0	0	0	0	0	0	0	0	0	0	0	0	0	0	0	0	0	0	0	0	0	0	0	0	0	0	0	0	0	0	0	0	0	0	0	0	0	0	0	5	0
7	1.1.0.1.1.0.3	s__variabile	0	0	0	0	0	0	0	0	0	0	0	0	0	0	0	0	0	0	0	0	0	0	0	0	0	0	0	0	0	0	0	0	0	0	0	0	0	0	0	0	0	0	0	0	0	0	0
5	1.1.0.1.2	f__Dietziaceae	0	0	0	0	0	0	0	0	0	7	0	0	0	0	0	0	0	0	0	0	0	0	0	0	0	0	0	0	0	0	0	0	0	0	0	0	0	0	0	0	0	0	0	0	0	0	0
6	1.1.0.1.2.0	g__Dietzia	0	0	0	0	0	0	0	0	0	7	0	0	0	0	0	0	0	0	0	0	0	0	0	0	0	0	0	0	0	0	0	0	0	0	0	0	0	0	0	0	0	0	0	0	0	0	0
7	1.1.0.1.2.0.0	g__Dietzia_unclassified	0	0	0	0	0	0	0	0	0	7	0	0	0	0	0	0	0	0	0	0	0	0	0	0	0	0	0	0	0	0	0	0	0	0	0	0	0	0	0	0	0	0	0	0	0	0	0
5	1.1.0.1.3	f__Micrococcaceae	0	0	3	13	0	4	0	0	16	0	0	0	0	0	0	0	0	0	49	0	0	0	0	0	0	0	0	0	0	0	0	0	0	0	21	0	0	0	0	0	35	0	0	0	0	0	0
6	1.1.0.1.3.0	g__Rothia	0	0	3	13	0	4	0	0	16	0	0	0	0	0	0	0	0	0	49	0	0	0	0	0	0	0	0	0	0	0	0	0	0	0	21	0	0	0	0	0	35	0	0	0	0	0	0
7	1.1.0.1.3.0.0	s__dentocariosa	0	0	0	0	0	0	0	0	0	0	0	0	0	0	0	0	0	0	0	0	0	0	0	0	0	0	0	0	0	0	0	0	0	0	0	0	0	0	0	0	0	0	0	0	0	0	0
7	1.1.0.1.3.0.1	s__mucilaginosa	0	0	3	13	0	4	0	0	16	0	0	0	0	0	0	0	0	0	49	0	0	0	0	0	0	0	0	0	0	0	0	0	0	0	21	0	0	0	0	0	35	0	0	0	0	0	0
5	1.1.0.1.4	o__Actinomycetales_unclassified	0	0	0	0	0	0	0	0	0	0	0	0	0	0	0	0	0	0	0	0	0	0	0	0	0	0	0	0	0	0	0	0	0	0	0	0	0	0	0	0	0	0	0	0	0	0	0
6	1.1.0.1.4.0	o__Actinomycetales_unclassified	0	0	0	0	0	0	0	0	0	0	0	0	0	0	0	0	0	0	0	0	0	0	0	0	0	0	0	0	0	0	0	0	0	0	0	0	0	0	0	0	0	0	0	0	0	0	0
7	1.1.0.1.4.0.0	o__Actinomycetales_unclassified	0	0	0	0	0	0	0	0	0	0	0	0	0	0	0	0	0	0	0	0	0	0	0	0	0	0	0	0	0	0	0	0	0	0	0	0	0	0	0	0	0	0	0	0	0	0	0
4	1.1.0.2	o__Bifidobacteriales	3426	308	3639	518	578	3526	1712	0	5314	229	2795	12	1355	0	1304	97	274	5135	29	301	654	1869	36	0	125	1027	395	974	235	77	586	1334	159	2369	1463	761	2023	463	30	1067	1256	144	662	243	877	2141	385
5	1.1.0.2.0	f__Bifidobacteriaceae	3426	308	3639	518	578	3526	1712	0	5314	229	2795	12	1355	0	1304	97	274	5135	29	301	654	1869	36	0	125	1027	395	974	235	77	586	1334	159	2369	1463	761	2023	463	30	1067	1256	144	662	243	877	2141	385
6	1.1.0.2.0.0	f__Bifidobacteriaceae_unclassified	0	0	0	0	0	0	0	0	0	0	0	0	0	0	0	0	0	0	0	0	0	0	0	0	0	0	0	0	0	0	0	0	2	0	0	0	0	0	0	0	0	0	0	0	0	0	0
7	1.1.0.2.0.0.0	f__Bifidobacteriaceae_unclassified	0	0	0	0	0	0	0	0	0	0	0	0	0	0	0	0	0	0	0	0	0	0	0	0	0	0	0	0	0	0	0	0	2	0	0	0	0	0	0	0	0	0	0	0	0	0	0
6	1.1.0.2.0.1	g__Bifidobacterium	3426	308	3639	518	578	3526	1712	0	5314	229	2795	12	1355	0	1304	97	274	5135	29	301	654	1869	36	0	125	1027	395	974	235	77	586	1334	157	2369	1463	761	2023	463	30	1067	1256	144	662	243	877	2141	385
7	1.1.0.2.0.1.0	g__Bifidobacterium_unclassified	143	33	58	186	555	91	43	0	223	229	0	12	1322	0	197	61	0	4147	0	49	0	213	0	0	67	282	0	40	0	0	47	1121	129	1172	717	424	1661	0	30	725	53	0	93	52	729	1760	0
7	1.1.0.2.0.1.1	s__adolescentis	931	176	1569	283	0	2747	1005	0	4836	0	2372	0	0	0	0	0	171	0	29	135	570	468	0	0	49	427	272	441	83	65	257	0	0	301	633	37	0	322	0	0	726	0	538	107	0	0	363
7	1.1.0.2.0.1.2	s__bifidum	1491	54	1037	0	0	485	177	0	68	0	0	0	0	0	636	0	0	666	0	0	36	1188	0	0	0	0	82	423	21	0	0	0	0	811	0	36	0	0	0	0	348	0	0	59	0	14	0
7	1.1.0.2.0.1.3	s__breve	0	0	0	0	0	0	10	0	0	0	0	0	2	0	0	0	0	0	0	0	0	0	0	0	0	0	0	0	0	0	0	0	0	0	0	0	0	0	0	0	0	79	0	0	0	0	0
7	1.1.0.2.0.1.4	s__longum	861	45	975	49	23	203	477	0	187	0	423	0	31	0	471	36	103	322	0	117	48	0	36	0	9	318	41	70	131	12	282	213	28	85	113	264	362	141	0	342	129	65	31	25	148	367	22
3	1.1.1	c__Coriobacteriia	33	41	147	76	9	208	41	23	0	91	59	757	34	78	61	198	197	53	90	19	24	149	0	6	12	13	12	0	23	31	0	0	25	108	23	97	247	112	35	43	0	3	93	20	89	6	8
4	1.1.1.0	o__Coriobacteriales	33	41	147	76	9	208	41	23	0	91	59	757	34	78	61	198	197	53	90	19	24	149	0	6	12	13	12	0	23	31	0	0	25	108	23	97	247	112	35	43	0	3	93	20	89	6	8
5	1.1.1.0.0	f__Coriobacteriaceae	33	41	147	76	9	208	41	23	0	91	59	757	34	78	61	198	197	53	90	19	24	149	0	6	12	13	12	0	23	31	0	0	25	108	23	97	247	112	35	43	0	3	93	20	89	6	8
6	1.1.1.0.0.0	f__Coriobacteriaceae_unclassified	9	41	54	76	9	76	36	0	0	18	52	71	34	78	61	66	173	53	0	13	24	149	0	0	12	13	8	0	23	31	0	0	0	95	23	0	235	104	28	0	0	0	93	13	0	6	8
7	1.1.1.0.0.0.0	f__Coriobacteriaceae_unclassified	9	41	54	76	9	76	36	0	0	18	52	71	34	78	61	66	173	53	0	13	24	149	0	0	12	13	8	0	23	31	0	0	0	95	23	0	235	104	28	0	0	0	93	13	0	6	8
6	1.1.1.0.0.1	g__Adlercreutzia	0	0	0	0	0	0	0	0	0	0	7	0	0	0	0	0	0	0	0	0	0	0	0	0	0	0	0	0	0	0	0	0	0	13	0	0	0	8	0	0	0	0	0	0	0	0	0
7	1.1.1.0.0.1.0	g__Adlercreutzia_unclassified	0	0	0	0	0	0	0	0	0	0	7	0	0	0	0	0	0	0	0	0	0	0	0	0	0	0	0	0	0	0	0	0	0	13	0	0	0	8	0	0	0	0	0	0	0	0	0
6	1.1.1.0.0.2	g__Atopobium	0	0	3	0	0	8	0	0	0	0	0	0	0	0	0	0	0	0	0	0	0	0	0	0	0	0	0	0	0	0	0	0	0	0	0	0	12	0	0	0	0	0	0	0	0	0	0
7	1.1.1.0.0.2.0	g__Atopobium_unclassified	0	0	3	0	0	8	0	0	0	0	0	0	0	0	0	0	0	0	0	0	0	0	0	0	0	0	0	0	0	0	0	0	0	0	0	0	12	0	0	0	0	0	0	0	0	0	0
7	1.1.1.0.0.2.1	s__vaginae	0	0	0	0	0	0	0	0	0	0	0	0	0	0	0	0	0	0	0	0	0	0	0	0	0	0	0	0	0	0	0	0	0	0	0	0	0	0	0	0	0	0	0	0	0	0	0
6	1.1.1.0.0.3	g__Collinsella	0	0	90	0	0	124	0	0	0	65	0	686	0	0	0	132	0	0	0	0	0	0	0	6	0	0	0	0	0	0	0	0	0	0	0	97	0	0	0	37	0	0	0	7	80	0	0
7	1.1.1.0.0.3.0	g__Collinsella_unclassified	0	0	0	0	0	0	0	0	0	0	0	0	0	0	0	0	0	0	0	0	0	0	0	0	0	0	0	0	0	0	0	0	0	0	0	0	0	0	0	0	0	0	0	0	24	0	0
7	1.1.1.0.0.3.1	s__aerofaciens	0	0	90	0	0	124	0	0	0	65	0	686	0	0	0	132	0	0	0	0	0	0	0	6	0	0	0	0	0	0	0	0	0	0	0	97	0	0	0	37	0	0	0	7	56	0	0
7	1.1.1.0.0.3.2	s__stercoris	0	0	0	0	0	0	0	0	0	0	0	0	0	0	0	0	0	0	0	0	0	0	0	0	0	0	0	0	0	0	0	0	0	0	0	0	0	0	0	0	0	0	0	0	0	0	0
6	1.1.1.0.0.4	g__Eggerthella	24	0	0	0	0	0	0	23	0	8	0	0	0	0	0	0	24	0	90	0	0	0	0	0	0	0	0	0	0	0	0	0	25	0	0	0	0	0	7	6	0	3	0	0	0	0	0
7	1.1.1.0.0.4.0	s__lenta	24	0	0	0	0	0	0	23	0	8	0	0	0	0	0	0	24	0	90	0	0	0	0	0	0	0	0	0	0	0	0	0	25	0	0	0	0	0	7	6	0	3	0	0	0	0	0
6	1.1.1.0.0.5	g__Slackia	0	0	0	0	0	0	5	0	0	0	0	0	0	0	0	0	0	0	0	6	0	0	0	0	0	0	4	0	0	0	0	0	0	0	0	0	0	0	0	0	0	0	0	0	9	0	0
7	1.1.1.0.0.5.0	g__Slackia_unclassified	0	0	0	0	0	0	5	0	0	0	0	0	0	0	0	0	0	0	0	6	0	0	0	0	0	0	4	0	0	0	0	0	0	0	0	0	0	0	0	0	0	0	0	0	9	0	0
2	1.2	p__Bacteroidetes	8204	12319	1666	4977	3143	113	3710	1884	2034	5492	733	104	281	0	1437	508	375	6488	72	1560	2053	12545	1213	9211	11110	11289	4205	1848	2740	10627	8793	1034	3389	1953	363	861	591	1602	1232	3135	146	3375	727	8949	6774	654	2043
3	1.2.0	c__Bacteroidia	8204	12319	1666	4977	3143	113	3710	1884	2034	5492	733	104	281	0	1437	508	375	6488	72	1560	2053	12545	1213	9211	11110	11289	4205	1848	2740	10627	8793	1034	3389	1953	363	861	591	1602	1232	3108	146	3375	727	8949	6774	654	2043
4	1.2.0.0	o__Bacteroidales	8204	12319	1666	4977	3143	113	3710	1884	2034	5492	733	104	281	0	1437	508	375	6488	72	1560	2053	12545	1213	9211	11110	11289	4205	1848	2740	10627	8793	1034	3389	1953	363	861	591	1602	1232	3108	146	3375	727	8949	6774	654	2043
5	1.2.0.0.0	f__Bacteroidaceae	5460	10802	659	1766	1574	73	1941	1017	1912	4518	34	57	177	0	1264	203	258	3884	72	282	578	12164	816	7865	6031	8702	1388	1744	1108	5652	6171	213	2955	1345	51	566	420	150	405	2531	136	2365	510	4196	4414	313	1006
6	1.2.0.0.0.0	g__Bacteroides	5460	10802	659	1766	1574	73	1941	1017	1912	4518	34	57	177	0	1264	203	258	3884	72	282	578	12164	816	7865	6031	8702	1388	1744	1108	5652	6171	213	2955	1345	51	566	420	150	405	2531	136	2365	510	4196	4414	313	1006
7	1.2.0.0.0.0.0	g__Bacteroides_unclassified	2531	4859	416	653	1187	47	1148	552	137	1896	0	57	75	0	527	120	29	424	8	217	234	915	568	6197	3030	4234	725	1423	549	4771	2667	149	2081	313	51	239	272	58	159	1779	109	479	342	2296	1462	207	646
7	1.2.0.0.0.0.1	s__caccae	90	1315	45	12	199	0	290	21	0	172	34	0	0	0	267	0	0	302	0	0	27	280	0	162	0	1433	142	132	69	307	40	0	205	75	0	44	101	27	37	135	0	212	51	121	167	0	56
7	1.2.0.0.0.0.2	s__coprophilus	0	0	0	32	0	0	0	0	13	0	0	0	0	0	0	0	0	0	0	0	145	0	0	3	0	0	0	0	414	0	0	0	0	0	0	0	0	0	0	0	0	0	0	820	1296	0	0
7	1.2.0.0.0.0.3	s__eggerthii	0	0	0	170	35	0	0	0	0	1648	0	0	0	0	0	0	0	0	0	0	0	80	0	17	0	0	45	0	0	0	0	0	77	0	0	0	0	0	0	0	0	0	0	14	19	0	0
7	1.2.0.0.0.0.4	s__fragilis	0	203	55	229	31	0	0	0	1709	0	0	0	102	0	132	0	216	2817	50	0	0	10050	0	0	0	0	0	0	30	0	32	0	0	900	0	0	0	0	0	0	0	753	0	0	0	9	17
7	1.2.0.0.0.0.5	s__ovatus	404	2144	98	494	90	0	115	120	23	215	0	0	0	0	160	0	13	83	14	22	31	0	0	177	1996	1750	108	131	36	237	377	42	374	0	0	15	11	0	31	425	19	450	81	385	296	0	155
7	1.2.0.0.0.0.6	s__plebeius	0	1629	8	93	0	26	107	164	16	0	0	0	0	0	0	0	0	48	0	0	131	27	34	860	508	377	167	0	0	0	0	0	0	0	0	243	21	22	131	0	0	0	0	484	1102	0	121
7	1.2.0.0.0.0.7	s__uniformis	2435	652	37	83	32	0	281	160	14	587	0	0	0	0	178	83	0	210	0	43	10	812	214	449	497	908	201	58	10	337	3055	22	218	57	0	25	15	43	47	192	8	471	36	76	72	97	11
5	1.2.0.0.1	f__Barnesiellaceae	174	8	0	407	411	9	127	238	2	154	8	0	13	0	0	0	7	104	0	0	29	54	0	39	110	299	9	0	5	52	290	27	207	30	0	0	0	34	0	0	0	32	0	373	174	0	15
6	1.2.0.0.1.0	f__Barnesiellaceae_unclassified	174	8	0	401	411	9	127	238	2	154	8	0	13	0	0	0	7	104	0	0	29	54	0	39	110	299	9	0	5	52	290	27	207	30	0	0	0	34	0	0	0	32	0	373	174	0	15
7	1.2.0.0.1.0.0	f__Barnesiellaceae_unclassified	174	8	0	401	411	9	127	238	2	154	8	0	13	0	0	0	7	104	0	0	29	54	0	39	110	299	9	0	5	52	290	27	207	30	0	0	0	34	0	0	0	32	0	373	174	0	15
6	1.2.0.0.1.1	g__Barnesiella	0	0	0	6	0	0	0	0	0	0	0	0	0	0	0	0	0	0	0	0	0	0	0	0	0	0	0	0	0	0	0	0	0	0	0	0	0	0	0	0	0	0	0	0	0	0	0
7	1.2.0.0.1.1.0	s__intestinihominis	0	0	0	6	0	0	0	0	0	0	0	0	0	0	0	0	0	0	0	0	0	0	0	0	0	0	0	0	0	0	0	0	0	0	0	0	0	0	0	0	0	0	0	0	0	0	0
5	1.2.0.0.2	f__Odoribacteraceae	104	0	8	304	109	0	83	49	17	101	0	0	0	0	0	17	0	11	0	0	6	55	0	465	99	116	143	13	8	176	76	0	114	41	0	0	0	17	14	66	0	54	0	107	110	14	0
6	1.2.0.0.2.0	g__Butyricimonas	54	0	0	214	62	0	46	0	17	24	0	0	0	0	0	0	0	0	0	0	0	0	0	19	45	32	94	0	8	135	32	0	101	0	0	0	0	0	0	18	0	0	0	44	42	14	0
7	1.2.0.0.2.0.0	g__Butyricimonas_unclassified	54	0	0	214	62	0	46	0	17	24	0	0	0	0	0	0	0	0	0	0	0	0	0	19	45	32	94	0	8	135	32	0	101	0	0	0	0	0	0	18	0	0	0	44	42	14	0
6	1.2.0.0.2.1	g__Odoribacter	50	0	8	90	47	0	37	49	0	77	0	0	0	0	0	17	0	11	0	0	6	55	0	446	54	84	49	13	0	41	44	0	13	41	0	0	0	17	14	48	0	54	0	63	68	0	0
7	1.2.0.0.2.1.0	g__Odoribacter_unclassified	50	0	8	90	47	0	37	49	0	77	0	0	0	0	0	17	0	11	0	0	6	55	0	446	54	84	49	13	0	41	44	0	13	41	0	0	0	17	14	48	0	54	0	63	68	0	0
5	1.2.0.0.3	f__Paraprevotellaceae	0	78	0	749	89	0	167	0	0	108	0	0	0	0	0	0	0	23	0	199	20	0	57	7	684	112	155	0	147	298	0	0	0	0	140	0	0	63	129	0	0	0	0	0	186	2	50
6	1.2.0.0.3.0	f__Paraprevotellaceae_unclassified	0	0	0	0	0	0	0	0	0	0	0	0	0	0	0	0	0	0	0	0	0	0	57	0	341	0	0	0	0	0	0	0	0	0	0	0	0	45	0	0	0	0	0	0	0	0	0
7	1.2.0.0.3.0.0	f__Paraprevotellaceae_unclassified	0	0	0	0	0	0	0	0	0	0	0	0	0	0	0	0	0	0	0	0	0	0	57	0	341	0	0	0	0	0	0	0	0	0	0	0	0	45	0	0	0	0	0	0	0	0	0
6	1.2.0.0.3.1	g__CF231	0	0	0	0	0	0	0	0	0	35	0	0	0	0	0	0	0	0	0	0	0	0	0	0	0	0	0	0	0	0	0	0	0	0	0	0	0	0	129	0	0	0	0	0	0	0	0
7	1.2.0.0.3.1.0	g__CF231_unclassified	0	0	0	0	0	0	0	0	0	35	0	0	0	0	0	0	0	0	0	0	0	0	0	0	0	0	0	0	0	0	0	0	0	0	0	0	0	0	129	0	0	0	0	0	0	0	0
6	1.2.0.0.3.2	g__Paraprevotella	0	78	0	749	89	0	167	0	0	73	0	0	0	0	0	0	0	23	0	0	20	0	0	7	343	112	155	0	147	298	0	0	0	0	0	0	0	18	0	0	0	0	0	0	186	0	50
7	1.2.0.0.3.2.0	g__Paraprevotella_unclassified	0	78	0	749	89	0	167	0	0	73	0	0	0	0	0	0	0	23	0	0	20	0	0	7	343	112	155	0	147	298	0	0	0	0	0	0	0	18	0	0	0	0	0	0	186	0	50
6	1.2.0.0.3.3	g__Prevotella	0	0	0	0	0	0	0	0	0	0	0	0	0	0	0	0	0	0	0	199	0	0	0	0	0	0	0	0	0	0	0	0	0	0	140	0	0	0	0	0	0	0	0	0	0	2	0
7	1.2.0.0.3.3.0	g__Prevotella_unclassified	0	0	0	0	0	0	0	0	0	0	0	0	0	0	0	0	0	0	0	199	0	0	0	0	0	0	0	0	0	0	0	0	0	0	140	0	0	0	0	0	0	0	0	0	0	2	0
5	1.2.0.0.4	f__Porphyromonadaceae	51	1162	33	197	43	5	109	36	48	16	4	0	0	0	30	60	28	335	0	29	66	113	6	380	430	898	218	43	56	193	200	0	35	27	0	123	5	46	18	53	3	24	19	184	92	0	26
6	1.2.0.0.4.0	g__Paludibacter	0	0	0	0	0	0	0	0	0	0	0	0	0	0	0	0	0	0	0	0	0	0	0	0	0	0	0	0	0	0	0	0	0	0	0	0	0	0	0	0	0	0	0	0	0	0	0
7	1.2.0.0.4.0.0	g__Paludibacter_unclassified	0	0	0	0	0	0	0	0	0	0	0	0	0	0	0	0	0	0	0	0	0	0	0	0	0	0	0	0	0	0	0	0	0	0	0	0	0	0	0	0	0	0	0	0	0	0	0
6	1.2.0.0.4.1	g__Parabacteroides	51	1162	33	197	43	5	109	36	48	16	4	0	0	0	30	60	20	335	0	29	66	78	6	380	430	898	218	43	56	193	200	0	35	27	0	123	5	46	18	53	3	24	19	184	92	0	26
7	1.2.0.0.4.1.0	g__Parabacteroides_unclassified	51	1162	33	180	28	5	109	36	48	14	4	0	0	0	30	60	20	335	0	29	66	38	6	352	430	898	218	43	56	184	200	0	35	27	0	123	5	46	18	53	3	24	19	184	92	0	26
7	1.2.0.0.4.1.1	s__distasonis	0	0	0	0	5	0	0	0	0	2	0	0	0	0	0	0	0	0	0	0	0	11	0	28	0	0	0	0	0	9	0	0	0	0	0	0	0	0	0	0	0	0	0	0	0	0	0
7	1.2.0.0.4.1.2	s__gordonii	0	0	0	17	10	0	0	0	0	0	0	0	0	0	0	0	0	0	0	0	0	29	0	0	0	0	0	0	0	0	0	0	0	0	0	0	0	0	0	0	0	0	0	0	0	0	0
6	1.2.0.0.4.2	g__Porphyromonas	0	0	0	0	0	0	0	0	0	0	0	0	0	0	0	0	8	0	0	0	0	35	0	0	0	0	0	0	0	0	0	0	0	0	0	0	0	0	0	0	0	0	0	0	0	0	0
7	1.2.0.0.4.2.0	g__Porphyromonas_unclassified	0	0	0	0	0	0	0	0	0	0	0	0	0	0	0	0	8	0	0	0	0	35	0	0	0	0	0	0	0	0	0	0	0	0	0	0	0	0	0	0	0	0	0	0	0	0	0
5	1.2.0.0.5	f__Prevotellaceae	4	23	508	376	132	3	119	0	10	152	658	34	0	0	0	17	59	1815	0	1014	647	50	0	6	381	147	1744	48	1357	3246	0	396	23	33	147	0	0	425	150	0	0	0	35	2799	605	0	901
6	1.2.0.0.5.0	g__Prevotella	4	23	508	376	132	3	119	0	10	152	658	34	0	0	0	17	59	1815	0	1014	647	50	0	6	381	147	1744	48	1357	3246	0	396	23	33	147	0	0	425	150	0	0	0	35	2799	605	0	901
7	1.2.0.0.5.0.0	g__Prevotella_unclassified	4	17	0	0	0	3	0	0	0	0	4	0	0	0	0	0	0	0	0	149	0	11	0	0	381	0	2	0	0	4	0	0	23	0	0	0	0	0	0	0	0	0	0	0	0	0	0
7	1.2.0.0.5.0.1	s__copri	0	6	508	376	132	0	119	0	10	0	654	34	0	0	0	17	59	1777	0	825	639	25	0	6	0	147	1592	48	1107	3242	0	396	0	33	53	0	0	425	150	0	0	0	35	2519	605	0	422
7	1.2.0.0.5.0.2	s__stercorea	0	0	0	0	0	0	0	0	0	152	0	0	0	0	0	0	0	38	0	40	8	14	0	0	0	0	150	0	250	0	0	0	0	0	94	0	0	0	0	0	0	0	0	280	0	0	479
5	1.2.0.0.6	f__Rikenellaceae	2385	246	458	1178	768	23	1164	521	23	443	29	10	91	0	143	170	23	316	0	15	623	61	334	449	2739	764	435	0	8	982	2029	140	55	477	25	172	112	828	496	458	7	900	163	880	1011	325	23
6	1.2.0.0.6.0	f__Rikenellaceae_unclassified	399	127	74	397	46	0	1036	22	0	64	0	0	0	0	7	17	0	143	0	0	44	36	33	13	197	637	105	0	0	107	197	15	15	4	0	0	11	0	467	26	0	1	27	72	29	290	0
7	1.2.0.0.6.0.0	f__Rikenellaceae_unclassified	399	127	74	397	46	0	1036	22	0	64	0	0	0	0	7	17	0	143	0	0	44	36	33	13	197	637	105	0	0	107	197	15	15	4	0	0	11	0	467	26	0	1	27	72	29	290	0
6	1.2.0.0.6.1	g__AF12	0	0	0	0	4	0	0	0	0	0	0	0	0	0	0	0	0	0	0	0	0	0	0	0	0	0	0	0	0	0	0	0	0	0	0	0	0	0	0	0	0	0	0	0	0	0	0
7	1.2.0.0.6.1.0	g__AF12_unclassified	0	0	0	0	4	0	0	0	0	0	0	0	0	0	0	0	0	0	0	0	0	0	0	0	0	0	0	0	0	0	0	0	0	0	0	0	0	0	0	0	0	0	0	0	0	0	0
6	1.2.0.0.6.2	g__Alistipes	1986	119	384	781	718	23	128	499	23	379	29	10	91	0	136	153	23	173	0	15	579	25	301	436	2542	127	330	0	8	875	1832	125	40	473	25	172	101	828	29	432	7	899	136	808	982	35	23
7	1.2.0.0.6.2.0	s__finegoldii	0	0	0	42	0	0	0	22	0	43	0	0	0	0	0	0	0	0	0	0	0	0	0	0	0	0	0	0	0	17	0	0	0	0	0	0	0	0	0	0	0	0	0	70	0	0	0
7	1.2.0.0.6.2.1	s__indistinctus	98	19	0	159	181	0	118	12	0	132	0	0	14	0	18	53	0	26	0	0	0	0	36	0	0	4	10	0	8	34	378	0	25	101	0	0	56	0	29	0	0	0	0	142	8	0	0
7	1.2.0.0.6.2.2	s__massiliensis	0	0	0	0	0	0	0	0	0	0	0	0	0	0	0	0	0	0	0	0	0	0	0	0	0	16	0	0	0	0	0	0	0	0	0	10	0	0	0	0	0	0	0	0	0	0	0
7	1.2.0.0.6.2.3	s__onderdonkii	956	89	46	10	114	0	10	10	0	19	0	0	0	0	118	0	0	0	0	0	0	25	0	0	0	0	11	0	0	0	99	0	15	120	0	0	0	0	0	22	0	39	0	0	24	19	0
7	1.2.0.0.6.2.4	s__putredinis	932	11	338	570	423	23	0	455	23	185	29	10	77	0	0	100	23	147	0	15	579	0	265	436	2542	107	309	0	0	824	1355	125	0	252	25	162	45	828	0	410	7	860	136	596	950	16	23
6	1.2.0.0.6.3	g__human	0	0	0	0	0	0	0	0	0	0	0	0	0	0	0	0	0	0	0	0	0	0	0	0	0	0	0	0	0	0	0	0	0	0	0	0	0	0	0	0	0	0	0	0	0	0	0
7	1.2.0.0.6.3.0	s__gut metagenome	0	0	0	0	0	0	0	0	0	0	0	0	0	0	0	0	0	0	0	0	0	0	0	0	0	0	0	0	0	0	0	0	0	0	0	0	0	0	0	0	0	0	0	0	0	0	0
5	1.2.0.0.7	f__S24-7	0	0	0	0	0	0	0	23	22	0	0	3	0	0	0	41	0	0	0	21	0	0	0	0	636	16	113	0	37	28	0	0	0	0	0	0	54	0	20	0	0	0	0	410	182	0	0
6	1.2.0.0.7.0	f__S24-7_unclassified	0	0	0	0	0	0	0	23	22	0	0	3	0	0	0	41	0	0	0	21	0	0	0	0	636	16	113	0	37	28	0	0	0	0	0	0	54	0	20	0	0	0	0	410	182	0	0
7	1.2.0.0.7.0.0	f__S24-7_unclassified	0	0	0	0	0	0	0	23	22	0	0	3	0	0	0	41	0	0	0	21	0	0	0	0	636	16	113	0	37	28	0	0	0	0	0	0	54	0	20	0	0	0	0	410	182	0	0
5	1.2.0.0.8	o__Bacteroidales_unclassified	26	0	0	0	17	0	0	0	0	0	0	0	0	0	0	0	0	0	0	0	84	48	0	0	0	235	0	0	14	0	27	258	0	0	0	0	0	39	0	0	0	0	0	0	0	0	22
6	1.2.0.0.8.0	o__Bacteroidales_unclassified	26	0	0	0	17	0	0	0	0	0	0	0	0	0	0	0	0	0	0	0	84	48	0	0	0	235	0	0	14	0	27	258	0	0	0	0	0	39	0	0	0	0	0	0	0	0	22
7	1.2.0.0.8.0.0	o__Bacteroidales_unclassified	26	0	0	0	17	0	0	0	0	0	0	0	0	0	0	0	0	0	0	0	84	48	0	0	0	235	0	0	14	0	27	258	0	0	0	0	0	39	0	0	0	0	0	0	0	0	22
3	1.2.1	c__Flavobacteriia	0	0	0	0	0	0	0	0	0	0	0	0	0	0	0	0	0	0	0	0	0	0	0	0	0	0	0	0	0	0	0	0	0	0	0	0	0	0	0	27	0	0	0	0	0	0	0
4	1.2.1.0	o__Flavobacteriales	0	0	0	0	0	0	0	0	0	0	0	0	0	0	0	0	0	0	0	0	0	0	0	0	0	0	0	0	0	0	0	0	0	0	0	0	0	0	0	27	0	0	0	0	0	0	0
5	1.2.1.0.0	o__Flavobacteriales_unclassified	0	0	0	0	0	0	0	0	0	0	0	0	0	0	0	0	0	0	0	0	0	0	0	0	0	0	0	0	0	0	0	0	0	0	0	0	0	0	0	27	0	0	0	0	0	0	0
6	1.2.1.0.0.0	o__Flavobacteriales_unclassified	0	0	0	0	0	0	0	0	0	0	0	0	0	0	0	0	0	0	0	0	0	0	0	0	0	0	0	0	0	0	0	0	0	0	0	0	0	0	0	27	0	0	0	0	0	0	0
7	1.2.1.0.0.0.0	o__Flavobacteriales_unclassified	0	0	0	0	0	0	0	0	0	0	0	0	0	0	0	0	0	0	0	0	0	0	0	0	0	0	0	0	0	0	0	0	0	0	0	0	0	0	0	27	0	0	0	0	0	0	0
2	1.3	p__Cyanobacteria	0	0	0	0	0	0	0	0	0	0	0	10	0	0	0	0	0	0	0	0	0	0	0	0	21	0	0	0	0	0	0	0	0	137	0	0	0	27	0	0	0	0	0	8	0	0	0
3	1.3.0	c__4C0d-2	0	0	0	0	0	0	0	0	0	0	0	0	0	0	0	0	0	0	0	0	0	0	0	0	21	0	0	0	0	0	0	0	0	137	0	0	0	27	0	0	0	0	0	8	0	0	0
4	1.3.0.0	o__YS2	0	0	0	0	0	0	0	0	0	0	0	0	0	0	0	0	0	0	0	0	0	0	0	0	21	0	0	0	0	0	0	0	0	137	0	0	0	27	0	0	0	0	0	8	0	0	0
5	1.3.0.0.0	o__YS2_unclassified	0	0	0	0	0	0	0	0	0	0	0	0	0	0	0	0	0	0	0	0	0	0	0	0	21	0	0	0	0	0	0	0	0	137	0	0	0	27	0	0	0	0	0	8	0	0	0
6	1.3.0.0.0.0	o__YS2_unclassified	0	0	0	0	0	0	0	0	0	0	0	0	0	0	0	0	0	0	0	0	0	0	0	0	21	0	0	0	0	0	0	0	0	137	0	0	0	27	0	0	0	0	0	8	0	0	0
7	1.3.0.0.0.0.0	o__YS2_unclassified	0	0	0	0	0	0	0	0	0	0	0	0	0	0	0	0	0	0	0	0	0	0	0	0	21	0	0	0	0	0	0	0	0	137	0	0	0	27	0	0	0	0	0	8	0	0	0
3	1.3.1	c__Chloroplast	0	0	0	0	0	0	0	0	0	0	0	10	0	0	0	0	0	0	0	0	0	0	0	0	0	0	0	0	0	0	0	0	0	0	0	0	0	0	0	0	0	0	0	0	0	0	0
4	1.3.1.0	o__Streptophyta	0	0	0	0	0	0	0	0	0	0	0	10	0	0	0	0	0	0	0	0	0	0	0	0	0	0	0	0	0	0	0	0	0	0	0	0	0	0	0	0	0	0	0	0	0	0	0
5	1.3.1.0.0	o__Streptophyta_unclassified	0	0	0	0	0	0	0	0	0	0	0	10	0	0	0	0	0	0	0	0	0	0	0	0	0	0	0	0	0	0	0	0	0	0	0	0	0	0	0	0	0	0	0	0	0	0	0
6	1.3.1.0.0.0	o__Streptophyta_unclassified	0	0	0	0	0	0	0	0	0	0	0	10	0	0	0	0	0	0	0	0	0	0	0	0	0	0	0	0	0	0	0	0	0	0	0	0	0	0	0	0	0	0	0	0	0	0	0
7	1.3.1.0.0.0.0	o__Streptophyta_unclassified	0	0	0	0	0	0	0	0	0	0	0	10	0	0	0	0	0	0	0	0	0	0	0	0	0	0	0	0	0	0	0	0	0	0	0	0	0	0	0	0	0	0	0	0	0	0	0
2	1.4	p__Firmicutes	28956	39960	29978	21133	14715	23031	28076	22905	17072	21848	38924	8939	30085	26742	30590	19077	47465	31585	19203	40486	30261	25372	28436	16193	36253	23713	41447	25741	36569	26768	29268	31786	26453	58444	33367	35499	29348	35268	41133	33559	48027	24279	37517	21698	50811	33337	17574
3	1.4.0	c__Bacilli	250	200	1960	142	14	1206	553	2135	2438	126	119	190	1281	130	185	280	602	153	1991	705	400	114	82	19	40	532	363	36	313	152	322	340	494	1479	1412	1809	1790	1367	76	42	6093	58	1033	21	109	266	518
4	1.4.0.0	o__Bacillales	0	0	0	0	0	0	0	0	0	0	0	0	0	0	0	0	0	0	0	0	0	20	0	0	0	2	0	0	0	29	0	0	0	0	0	0	0	21	0	0	0	0	0	0	0	6	0
5	1.4.0.0.0	f__Bacillaceae	0	0	0	0	0	0	0	0	0	0	0	0	0	0	0	0	0	0	0	0	0	20	0	0	0	2	0	0	0	29	0	0	0	0	0	0	0	0	0	0	0	0	0	0	0	0	0
6	1.4.0.0.0.0	f__Bacillaceae_unclassified	0	0	0	0	0	0	0	0	0	0	0	0	0	0	0	0	0	0	0	0	0	0	0	0	0	2	0	0	0	0	0	0	0	0	0	0	0	0	0	0	0	0	0	0	0	0	0
7	1.4.0.0.0.0.0	f__Bacillaceae_unclassified	0	0	0	0	0	0	0	0	0	0	0	0	0	0	0	0	0	0	0	0	0	0	0	0	0	2	0	0	0	0	0	0	0	0	0	0	0	0	0	0	0	0	0	0	0	0	0
6	1.4.0.0.0.1	g__Anoxybacillus	0	0	0	0	0	0	0	0	0	0	0	0	0	0	0	0	0	0	0	0	0	0	0	0	0	0	0	0	0	0	0	0	0	0	0	0	0	0	0	0	0	0	0	0	0	0	0
7	1.4.0.0.0.1.0	s__kestanbolensis	0	0	0	0	0	0	0	0	0	0	0	0	0	0	0	0	0	0	0	0	0	0	0	0	0	0	0	0	0	0	0	0	0	0	0	0	0	0	0	0	0	0	0	0	0	0	0
6	1.4.0.0.0.2	g__Bacillus	0	0	0	0	0	0	0	0	0	0	0	0	0	0	0	0	0	0	0	0	0	20	0	0	0	0	0	0	0	0	0	0	0	0	0	0	0	0	0	0	0	0	0	0	0	0	0
7	1.4.0.0.0.2.0	g__Bacillus_unclassified	0	0	0	0	0	0	0	0	0	0	0	0	0	0	0	0	0	0	0	0	0	20	0	0	0	0	0	0	0	0	0	0	0	0	0	0	0	0	0	0	0	0	0	0	0	0	0
6	1.4.0.0.0.3	g__Geobacillus	0	0	0	0	0	0	0	0	0	0	0	0	0	0	0	0	0	0	0	0	0	0	0	0	0	0	0	0	0	29	0	0	0	0	0	0	0	0	0	0	0	0	0	0	0	0	0
7	1.4.0.0.0.3.0	s__vulcani	0	0	0	0	0	0	0	0	0	0	0	0	0	0	0	0	0	0	0	0	0	0	0	0	0	0	0	0	0	29	0	0	0	0	0	0	0	0	0	0	0	0	0	0	0	0	0
5	1.4.0.0.1	f__Staphylococcaceae	0	0	0	0	0	0	0	0	0	0	0	0	0	0	0	0	0	0	0	0	0	0	0	0	0	0	0	0	0	0	0	0	0	0	0	0	0	0	0	0	0	0	0	0	0	6	0
6	1.4.0.0.1.0	g__Staphylococcus	0	0	0	0	0	0	0	0	0	0	0	0	0	0	0	0	0	0	0	0	0	0	0	0	0	0	0	0	0	0	0	0	0	0	0	0	0	0	0	0	0	0	0	0	0	6	0
7	1.4.0.0.1.0.0	g__Staphylococcus_unclassified	0	0	0	0	0	0	0	0	0	0	0	0	0	0	0	0	0	0	0	0	0	0	0	0	0	0	0	0	0	0	0	0	0	0	0	0	0	0	0	0	0	0	0	0	0	6	0
5	1.4.0.0.2	o__Bacillales_unclassified	0	0	0	0	0	0	0	0	0	0	0	0	0	0	0	0	0	0	0	0	0	0	0	0	0	0	0	0	0	0	0	0	0	0	0	0	0	21	0	0	0	0	0	0	0	0	0
6	1.4.0.0.2.0	o__Bacillales_unclassified	0	0	0	0	0	0	0	0	0	0	0	0	0	0	0	0	0	0	0	0	0	0	0	0	0	0	0	0	0	0	0	0	0	0	0	0	0	21	0	0	0	0	0	0	0	0	0
7	1.4.0.0.2.0.0	o__Bacillales_unclassified	0	0	0	0	0	0	0	0	0	0	0	0	0	0	0	0	0	0	0	0	0	0	0	0	0	0	0	0	0	0	0	0	0	0	0	0	0	21	0	0	0	0	0	0	0	0	0
4	1.4.0.1	o__Gemellales	0	5	0	0	0	0	0	0	0	0	0	0	5	0	0	0	0	0	6	5	0	0	0	0	0	0	0	0	0	0	0	0	0	14	0	4	0	10	0	0	7	0	0	0	0	0	0
5	1.4.0.1.0	f__Gemellaceae	0	5	0	0	0	0	0	0	0	0	0	0	5	0	0	0	0	0	6	5	0	0	0	0	0	0	0	0	0	0	0	0	0	14	0	4	0	10	0	0	7	0	0	0	0	0	0
6	1.4.0.1.0.0	f__Gemellaceae_unclassified	0	5	0	0	0	0	0	0	0	0	0	0	5	0	0	0	0	0	6	5	0	0	0	0	0	0	0	0	0	0	0	0	0	12	0	4	0	10	0	0	7	0	0	0	0	0	0
7	1.4.0.1.0.0.0	f__Gemellaceae_unclassified	0	5	0	0	0	0	0	0	0	0	0	0	5	0	0	0	0	0	6	5	0	0	0	0	0	0	0	0	0	0	0	0	0	12	0	4	0	10	0	0	7	0	0	0	0	0	0
6	1.4.0.1.0.1	g__Gemella	0	0	0	0	0	0	0	0	0	0	0	0	0	0	0	0	0	0	0	0	0	0	0	0	0	0	0	0	0	0	0	0	0	2	0	0	0	0	0	0	0	0	0	0	0	0	0
7	1.4.0.1.0.1.0	g__Gemella_unclassified	0	0	0	0	0	0	0	0	0	0	0	0	0	0	0	0	0	0	0	0	0	0	0	0	0	0	0	0	0	0	0	0	0	2	0	0	0	0	0	0	0	0	0	0	0	0	0
4	1.4.0.2	o__Lactobacillales	229	195	1958	142	12	1190	415	2135	2429	120	119	190	1276	130	185	104	165	153	1976	700	354	72	82	19	40	129	194	36	278	123	265	340	494	1279	1407	1734	1735	1271	67	39	6086	40	1033	21	109	260	508
5	1.4.0.2.0	f__Aerococcaceae	0	0	0	0	0	0	0	0	0	0	0	0	0	0	0	0	0	0	0	0	0	0	0	0	0	0	0	0	0	0	0	0	0	0	0	0	0	0	0	0	0	0	0	0	0	0	0
6	1.4.0.2.0.0	f__Aerococcaceae_unclassified	0	0	0	0	0	0	0	0	0	0	0	0	0	0	0	0	0	0	0	0	0	0	0	0	0	0	0	0	0	0	0	0	0	0	0	0	0	0	0	0	0	0	0	0	0	0	0
7	1.4.0.2.0.0.0	f__Aerococcaceae_unclassified	0	0	0	0	0	0	0	0	0	0	0	0	0	0	0	0	0	0	0	0	0	0	0	0	0	0	0	0	0	0	0	0	0	0	0	0	0	0	0	0	0	0	0	0	0	0	0
5	1.4.0.2.1	f__Carnobacteriaceae	0	0	0	0	0	12	0	13	0	0	0	0	0	0	0	0	21	0	0	0	0	0	0	0	0	8	0	0	0	4	0	0	0	0	16	14	0	0	0	0	12	5	0	0	0	0	0
6	1.4.0.2.1.0	g__Granulicatella	0	0	0	0	0	12	0	13	0	0	0	0	0	0	0	0	21	0	0	0	0	0	0	0	0	8	0	0	0	4	0	0	0	0	16	14	0	0	0	0	12	5	0	0	0	0	0
7	1.4.0.2.1.0.0	g__Granulicatella_unclassified	0	0	0	0	0	12	0	13	0	0	0	0	0	0	0	0	21	0	0	0	0	0	0	0	0	8	0	0	0	4	0	0	0	0	16	14	0	0	0	0	12	5	0	0	0	0	0
5	1.4.0.2.2	f__Enterococcaceae	0	0	0	0	0	0	0	0	199	0	10	0	0	57	0	0	0	26	39	19	0	1	0	0	0	0	20	0	0	0	21	93	0	368	0	27	0	209	18	0	0	0	0	0	0	41	19
6	1.4.0.2.2.0	g__Enterococcus	0	0	0	0	0	0	0	0	199	0	10	0	0	57	0	0	0	26	39	19	0	1	0	0	0	0	20	0	0	0	21	93	0	368	0	27	0	209	18	0	0	0	0	0	0	24	19
7	1.4.0.2.2.0.0	g__Enterococcus_unclassified	0	0	0	0	0	0	0	0	199	0	10	0	0	57	0	0	0	0	39	19	0	1	0	0	0	0	20	0	0	0	21	93	0	368	0	27	0	209	18	0	0	0	0	0	0	24	19
7	1.4.0.2.2.0.1	s__cecorum	0	0	0	0	0	0	0	0	0	0	0	0	0	0	0	0	0	26	0	0	0	0	0	0	0	0	0	0	0	0	0	0	0	0	0	0	0	0	0	0	0	0	0	0	0	0	0
6	1.4.0.2.2.1	g__Vagococcus	0	0	0	0	0	0	0	0	0	0	0	0	0	0	0	0	0	0	0	0	0	0	0	0	0	0	0	0	0	0	0	0	0	0	0	0	0	0	0	0	0	0	0	0	0	17	0
7	1.4.0.2.2.1.0	g__Vagococcus_unclassified	0	0	0	0	0	0	0	0	0	0	0	0	0	0	0	0	0	0	0	0	0	0	0	0	0	0	0	0	0	0	0	0	0	0	0	0	0	0	0	0	0	0	0	0	0	17	0
5	1.4.0.2.3	f__Lactobacillaceae	0	0	1928	0	0	905	344	829	91	0	35	0	8	44	0	54	0	0	18	457	76	0	0	0	0	0	76	0	163	7	0	0	0	117	12	392	159	0	36	5	785	0	47	0	0	0	0
6	1.4.0.2.3.0	f__Lactobacillaceae_unclassified	0	0	0	0	0	0	0	0	0	0	0	0	8	0	0	0	0	0	0	0	0	0	0	0	0	0	0	0	0	0	0	0	0	0	0	0	0	0	0	0	0	0	0	0	0	0	0
7	1.4.0.2.3.0.0	f__Lactobacillaceae_unclassified	0	0	0	0	0	0	0	0	0	0	0	0	8	0	0	0	0	0	0	0	0	0	0	0	0	0	0	0	0	0	0	0	0	0	0	0	0	0	0	0	0	0	0	0	0	0	0
6	1.4.0.2.3.1	g__Lactobacillus	0	0	1928	0	0	905	344	829	91	0	35	0	0	44	0	54	0	0	18	457	76	0	0	0	0	0	76	0	163	7	0	0	0	117	12	392	159	0	0	5	785	0	47	0	0	0	0
7	1.4.0.2.3.1.0	g__Lactobacillus_unclassified	0	0	0	0	0	92	0	0	0	0	0	0	0	0	0	0	0	0	18	0	0	0	0	0	0	0	0	0	0	0	0	0	0	0	0	0	11	0	0	0	62	0	0	0	0	0	0
7	1.4.0.2.3.1.1	s__agilis	0	0	0	0	0	0	0	0	0	0	0	0	0	0	0	0	0	0	0	0	0	0	0	0	0	0	0	0	0	0	0	0	0	0	0	0	0	0	0	0	0	0	0	0	0	0	0
7	1.4.0.2.3.1.2	s__brevis	0	0	0	0	0	0	0	105	0	0	0	0	0	0	0	0	0	0	0	0	0	0	0	0	0	0	0	0	0	0	0	0	0	0	0	0	0	0	0	0	0	0	0	0	0	0	0
7	1.4.0.2.3.1.3	s__coleohominis	0	0	0	0	0	0	0	0	0	0	0	0	0	0	0	0	0	0	0	0	0	0	0	0	0	0	0	0	0	0	0	0	0	0	0	0	0	0	0	0	0	0	0	0	0	0	0
7	1.4.0.2.3.1.4	s__delbrueckii	0	0	0	0	0	0	0	0	0	0	0	0	0	0	0	0	0	0	0	0	0	0	0	0	0	0	0	0	0	0	0	0	0	0	0	0	0	0	0	0	0	0	0	0	0	0	0
7	1.4.0.2.3.1.5	s__helveticus	0	0	0	0	0	0	0	0	0	0	0	0	0	0	0	0	0	0	0	0	0	0	0	0	0	0	43	0	0	0	0	0	0	0	0	0	9	0	0	0	31	0	0	0	0	0	0
7	1.4.0.2.3.1.6	s__mucosae	0	0	10	0	0	0	0	0	0	0	0	0	0	0	0	0	0	0	0	0	0	0	0	0	0	0	0	0	0	0	0	0	0	0	0	0	0	0	0	0	692	0	30	0	0	0	0
7	1.4.0.2.3.1.7	s__paralimentarius	0	0	0	0	0	0	0	724	0	0	0	0	0	0	0	0	0	0	0	0	0	0	0	0	0	0	0	0	0	0	0	0	0	0	12	0	0	0	0	0	0	0	0	0	0	0	0
7	1.4.0.2.3.1.8	s__reuteri	0	0	0	0	0	0	0	0	0	0	0	0	0	0	0	0	0	0	0	0	0	0	0	0	0	0	0	0	0	0	0	0	0	0	0	0	0	0	0	0	0	0	0	0	0	0	0
7	1.4.0.2.3.1.9	s__ruminis	0	0	1918	0	0	735	344	0	0	0	0	0	0	0	0	54	0	0	0	457	76	0	0	0	0	0	33	0	163	0	0	0	0	117	0	0	0	0	0	5	0	0	0	0	0	0	0
7	1.4.0.2.3.1.10	s__salivarius	0	0	0	0	0	78	0	0	91	0	35	0	0	44	0	0	0	0	0	0	0	0	0	0	0	0	0	0	0	7	0	0	0	0	0	392	139	0	0	0	0	0	17	0	0	0	0
7	1.4.0.2.3.1.11	s__vaginalis	0	0	0	0	0	0	0	0	0	0	0	0	0	0	0	0	0	0	0	0	0	0	0	0	0	0	0	0	0	0	0	0	0	0	0	0	0	0	0	0	0	0	0	0	0	0	0
7	1.4.0.2.3.1.12	s__zeae	0	0	0	0	0	0	0	0	0	0	0	0	0	0	0	0	0	0	0	0	0	0	0	0	0	0	0	0	0	0	0	0	0	0	0	0	0	0	0	0	0	0	0	0	0	0	0
6	1.4.0.2.3.2	g__Pediococcus	0	0	0	0	0	0	0	0	0	0	0	0	0	0	0	0	0	0	0	0	0	0	0	0	0	0	0	0	0	0	0	0	0	0	0	0	0	0	36	0	0	0	0	0	0	0	0
7	1.4.0.2.3.2.0	g__Pediococcus_unclassified	0	0	0	0	0	0	0	0	0	0	0	0	0	0	0	0	0	0	0	0	0	0	0	0	0	0	0	0	0	0	0	0	0	0	0	0	0	0	36	0	0	0	0	0	0	0	0
5	1.4.0.2.4	f__Leuconostocaceae	0	18	9	0	0	8	34	0	630	0	0	0	93	0	0	0	0	0	0	0	7	0	0	0	8	6	0	0	0	5	36	26	48	24	20	29	42	80	13	0	0	0	0	0	20	11	23
6	1.4.0.2.4.0	f__Leuconostocaceae_unclassified	0	0	0	0	0	4	0	0	0	0	0	0	0	0	0	0	0	0	0	0	0	0	0	0	0	0	0	0	0	0	0	0	0	4	0	0	0	0	0	0	0	0	0	0	0	0	0
7	1.4.0.2.4.0.0	f__Leuconostocaceae_unclassified	0	0	0	0	0	4	0	0	0	0	0	0	0	0	0	0	0	0	0	0	0	0	0	0	0	0	0	0	0	0	0	0	0	4	0	0	0	0	0	0	0	0	0	0	0	0	0
6	1.4.0.2.4.1	g__Leuconostoc	0	0	0	0	0	4	0	0	0	0	0	0	40	0	0	0	0	0	0	0	0	0	0	0	0	0	0	0	0	0	0	0	16	0	0	0	42	0	0	0	0	0	0	0	0	0	0
7	1.4.0.2.4.1.0	g__Leuconostoc_unclassified	0	0	0	0	0	0	0	0	0	0	0	0	40	0	0	0	0	0	0	0	0	0	0	0	0	0	0	0	0	0	0	0	16	0	0	0	42	0	0	0	0	0	0	0	0	0	0
7	1.4.0.2.4.1.1	s__mesenteroides	0	0	0	0	0	4	0	0	0	0	0	0	0	0	0	0	0	0	0	0	0	0	0	0	0	0	0	0	0	0	0	0	0	0	0	0	0	0	0	0	0	0	0	0	0	0	0
6	1.4.0.2.4.2	g__Weissella	0	18	9	0	0	0	34	0	630	0	0	0	53	0	0	0	0	0	0	0	7	0	0	0	8	6	0	0	0	5	36	26	32	20	20	29	0	80	13	0	0	0	0	0	20	11	23
7	1.4.0.2.4.2.0	g__Weissella_unclassified	0	18	9	0	0	0	34	0	630	0	0	0	53	0	0	0	0	0	0	0	7	0	0	0	8	6	0	0	0	5	36	0	32	20	20	29	0	80	13	0	0	0	0	0	20	11	23
7	1.4.0.2.4.2.1	s__viridescens	0	0	0	0	0	0	0	0	0	0	0	0	0	0	0	0	0	0	0	0	0	0	0	0	0	0	0	0	0	0	0	26	0	0	0	0	0	0	0	0	0	0	0	0	0	0	0
5	1.4.0.2.5	f__Streptococcaceae	229	177	21	142	12	265	37	1293	1509	120	74	190	1175	29	185	50	144	127	1919	224	271	71	82	19	32	115	98	36	115	107	208	221	446	770	1358	1271	1534	982	0	34	5289	35	986	21	89	208	466
6	1.4.0.2.5.0	f__Streptococcaceae_unclassified	0	0	0	0	0	0	0	0	0	0	0	0	1	0	0	0	0	0	0	0	0	0	0	0	0	0	0	0	0	0	0	0	0	0	0	0	0	0	0	0	0	0	2	0	0	0	0
7	1.4.0.2.5.0.0	f__Streptococcaceae_unclassified	0	0	0	0	0	0	0	0	0	0	0	0	1	0	0	0	0	0	0	0	0	0	0	0	0	0	0	0	0	0	0	0	0	0	0	0	0	0	0	0	0	0	2	0	0	0	0
6	1.4.0.2.5.1	g__Lactococcus	0	47	0	0	0	10	0	0	0	0	0	0	0	29	0	0	0	0	0	0	0	0	0	0	0	0	0	0	0	0	32	15	446	69	0	0	62	100	0	0	0	0	0	0	0	0	0
7	1.4.0.2.5.1.0	g__Lactococcus_unclassified	0	4	0	0	0	0	0	0	0	0	0	0	0	0	0	0	0	0	0	0	0	0	0	0	0	0	0	0	0	0	6	15	56	24	0	0	62	100	0	0	0	0	0	0	0	0	0
7	1.4.0.2.5.1.1	s__garvieae	0	43	0	0	0	10	0	0	0	0	0	0	0	29	0	0	0	0	0	0	0	0	0	0	0	0	0	0	0	0	26	0	390	45	0	0	0	0	0	0	0	0	0	0	0	0	0
6	1.4.0.2.5.2	g__Streptococcus	229	130	21	142	12	255	37	1293	1509	120	74	190	1174	0	185	50	144	127	1919	224	271	71	82	19	32	115	98	36	115	107	176	206	0	701	1358	1271	1472	882	0	34	5289	35	984	21	89	208	466
7	1.4.0.2.5.2.0	g__Streptococcus_unclassified	229	130	21	120	0	210	37	1110	494	120	74	190	1174	0	185	50	87	127	471	224	271	71	82	19	14	115	84	36	115	107	143	206	0	614	780	1271	1442	882	0	34	5051	15	984	21	77	208	340
7	1.4.0.2.5.2.1	s__agalactiae	0	0	0	0	0	0	0	0	0	0	0	0	0	0	0	0	0	0	0	0	0	0	0	0	0	0	0	0	0	0	0	0	0	22	0	0	0	0	0	0	0	0	0	0	0	0	0
7	1.4.0.2.5.2.2	s__alactolyticus	0	0	0	0	0	0	0	0	0	0	0	0	0	0	0	0	0	0	1448	0	0	0	0	0	18	0	14	0	0	0	0	0	0	0	578	0	30	0	0	0	182	0	0	0	0	0	126
7	1.4.0.2.5.2.3	s__anginosus	0	0	0	0	12	0	0	0	19	0	0	0	0	0	0	0	0	0	0	0	0	0	0	0	0	0	0	0	0	0	0	0	0	65	0	0	0	0	0	0	0	0	0	0	0	0	0
7	1.4.0.2.5.2.4	s__equi	0	0	0	0	0	0	0	0	0	0	0	0	0	0	0	0	0	0	0	0	0	0	0	0	0	0	0	0	0	0	0	0	0	0	0	0	0	0	0	0	0	0	0	0	0	0	0
7	1.4.0.2.5.2.5	s__infantis	0	0	0	22	0	45	0	183	0	0	0	0	0	0	0	0	0	0	0	0	0	0	0	0	0	0	0	0	0	0	0	0	0	0	0	0	0	0	0	0	56	20	0	0	12	0	0
7	1.4.0.2.5.2.6	s__luteciae	0	0	0	0	0	0	0	0	996	0	0	0	0	0	0	0	57	0	0	0	0	0	0	0	0	0	0	0	0	0	33	0	0	0	0	0	0	0	0	0	0	0	0	0	0	0	0
7	1.4.0.2.5.2.7	s__sobrinus	0	0	0	0	0	0	0	0	0	0	0	0	0	0	0	0	0	0	0	0	0	0	0	0	0	0	0	0	0	0	0	0	0	0	0	0	0	0	0	0	0	0	0	0	0	0	0
5	1.4.0.2.6	o__Lactobacillales_unclassified	0	0	0	0	0	0	0	0	0	0	0	0	0	0	0	0	0	0	0	0	0	0	0	0	0	0	0	0	0	0	0	0	0	0	1	1	0	0	0	0	0	0	0	0	0	0	0
6	1.4.0.2.6.0	o__Lactobacillales_unclassified	0	0	0	0	0	0	0	0	0	0	0	0	0	0	0	0	0	0	0	0	0	0	0	0	0	0	0	0	0	0	0	0	0	0	1	1	0	0	0	0	0	0	0	0	0	0	0
7	1.4.0.2.6.0.0	o__Lactobacillales_unclassified	0	0	0	0	0	0	0	0	0	0	0	0	0	0	0	0	0	0	0	0	0	0	0	0	0	0	0	0	0	0	0	0	0	0	1	1	0	0	0	0	0	0	0	0	0	0	0
4	1.4.0.3	o__Turicibacterales	21	0	2	0	2	16	138	0	9	6	0	0	0	0	0	176	437	0	9	0	46	22	0	0	0	401	169	0	35	0	57	0	0	186	5	71	55	65	9	3	0	18	0	0	0	0	10
5	1.4.0.3.0	f__Turicibacteraceae	21	0	2	0	2	16	138	0	9	6	0	0	0	0	0	176	437	0	9	0	46	22	0	0	0	401	169	0	35	0	57	0	0	186	5	71	55	65	9	3	0	18	0	0	0	0	10
6	1.4.0.3.0.0	g__Turicibacter	21	0	2	0	2	16	138	0	9	6	0	0	0	0	0	176	437	0	9	0	46	22	0	0	0	401	169	0	35	0	57	0	0	186	5	71	55	65	9	3	0	18	0	0	0	0	10
7	1.4.0.3.0.0.0	g__Turicibacter_unclassified	21	0	2	0	2	16	138	0	9	6	0	0	0	0	0	176	437	0	9	0	46	22	0	0	0	401	169	0	35	0	57	0	0	186	5	71	55	65	9	3	0	18	0	0	0	0	10
3	1.4.1	c__Clostridia	28517	39207	26456	20629	14530	21635	27467	20296	14202	21718	38700	8095	28174	23656	30183	18486	42952	30329	16582	29992	29459	22526	27378	15973	35523	23134	40448	25569	35308	26459	27654	26956	25748	53466	28690	33261	27470	30179	36530	33457	41916	23507	34466	21626	50502	31879	16418
4	1.4.1.0	o__Clostridiales	28517	39207	26456	20629	14530	21635	27467	20296	14202	21718	38700	8095	28174	23656	30183	18486	42952	30329	16582	29992	29459	22526	27378	15973	35523	23126	40448	25569	35308	26459	27654	26956	25748	53466	28690	33261	27470	30179	36530	33457	41916	23507	34466	21626	50502	31879	16418
5	1.4.1.0.0	f__Christensenellaceae	29	0	0	0	103	0	7	5	4	5	0	0	9	0	0	0	20	189	0	0	216	67	0	0	235	424	67	0	7	0	64	0	0	100	0	0	159	0	1407	0	0	16	0	79	0	13	10
6	1.4.1.0.0.0	f__Christensenellaceae_unclassified	6	0	0	0	92	0	7	0	4	0	0	0	9	0	0	0	4	189	0	0	216	67	0	0	122	424	67	0	7	0	35	0	0	76	0	0	131	0	1407	0	0	0	0	70	0	13	10
7	1.4.1.0.0.0.0	f__Christensenellaceae_unclassified	6	0	0	0	92	0	7	0	4	0	0	0	9	0	0	0	4	189	0	0	216	67	0	0	122	424	67	0	7	0	35	0	0	76	0	0	131	0	1407	0	0	0	0	70	0	13	10
6	1.4.1.0.0.1	g__Christensenella	23	0	0	0	11	0	0	5	0	5	0	0	0	0	0	0	16	0	0	0	0	0	0	0	113	0	0	0	0	0	29	0	0	24	0	0	28	0	0	0	0	16	0	9	0	0	0
7	1.4.1.0.0.1.0	g__Christensenella_unclassified	23	0	0	0	11	0	0	5	0	5	0	0	0	0	0	0	16	0	0	0	0	0	0	0	113	0	0	0	0	0	29	0	0	24	0	0	28	0	0	0	0	16	0	9	0	0	0
5	1.4.1.0.1	f__Clostridiaceae	327	4305	92	250	94	889	261	11	45	311	51	405	172	171	673	203	318	61	43	351	127	155	97	95	85	2066	560	414	378	642	2174	144	310	958	198	38	460	129	50	90	34	161	1765	121	91	114	113
6	1.4.1.0.1.0	f__Clostridiaceae_unclassified	0	6	0	0	0	0	104	0	0	140	0	0	0	0	73	37	0	0	0	18	16	127	0	0	0	1184	411	0	0	238	2060	0	0	209	0	0	55	0	0	28	0	0	21	0	0	0	0
7	1.4.1.0.1.0.0	f__Clostridiaceae_unclassified	0	6	0	0	0	0	104	0	0	140	0	0	0	0	73	37	0	0	0	18	16	127	0	0	0	1184	411	0	0	238	2060	0	0	209	0	0	55	0	0	28	0	0	21	0	0	0	0
6	1.4.1.0.1.1	g__Clostridium	267	4299	92	250	94	855	157	11	45	171	51	405	172	171	600	166	318	61	43	333	111	28	97	95	85	169	133	414	378	404	114	144	310	634	198	38	405	129	50	62	34	161	1744	121	91	114	113
7	1.4.1.0.1.1.0	g__Clostridium_unclassified	259	1672	58	229	94	99	25	11	36	0	51	76	172	9	600	0	318	61	7	65	111	28	97	32	19	31	105	4	378	299	101	144	221	413	72	21	157	15	50	62	26	138	1740	79	91	55	88
7	1.4.1.0.1.1.1	s__baratii	0	0	0	0	0	0	0	0	0	0	0	0	0	0	0	0	0	0	0	0	0	0	0	0	0	0	0	0	0	0	0	0	0	0	0	0	0	0	0	0	0	0	0	0	0	0	0
7	1.4.1.0.1.1.2	s__celatum	0	2574	34	0	0	669	121	0	9	86	0	306	0	136	0	66	0	0	0	0	0	0	0	0	53	122	0	0	0	105	0	0	89	212	126	17	106	114	0	0	0	23	4	27	0	59	25
7	1.4.1.0.1.1.3	s__colicanis	0	0	0	0	0	0	0	0	0	0	0	0	0	0	0	0	0	0	0	0	0	0	0	0	0	0	0	0	0	0	0	0	0	0	0	0	0	0	0	0	0	0	0	0	0	0	0
7	1.4.1.0.1.1.4	s__hiranonis	0	0	0	0	0	0	0	0	0	0	0	0	0	0	0	21	0	0	0	0	0	0	0	63	0	0	0	410	0	0	0	0	0	0	0	0	0	0	0	0	0	0	0	0	0	0	0
7	1.4.1.0.1.1.5	s__paraputrificum	0	0	0	0	0	11	0	0	0	0	0	0	0	0	0	0	0	0	0	0	0	0	0	0	0	0	0	0	0	0	0	0	0	0	0	0	0	0	0	0	0	0	0	0	0	0	0
7	1.4.1.0.1.1.6	s__perfringens	8	53	0	21	0	76	11	0	0	85	0	23	0	26	0	79	0	0	36	268	0	0	0	0	13	16	28	0	0	0	13	0	0	9	0	0	142	0	0	0	8	0	0	15	0	0	0
6	1.4.1.0.1.2	g__SMB53	60	0	0	0	0	34	0	0	0	0	0	0	0	0	0	0	0	0	0	0	0	0	0	0	0	672	16	0	0	0	0	0	0	115	0	0	0	0	0	0	0	0	0	0	0	0	0
7	1.4.1.0.1.2.0	g__SMB53_unclassified	60	0	0	0	0	34	0	0	0	0	0	0	0	0	0	0	0	0	0	0	0	0	0	0	0	672	16	0	0	0	0	0	0	115	0	0	0	0	0	0	0	0	0	0	0	0	0
6	1.4.1.0.1.3	g__Sarcina	0	0	0	0	0	0	0	0	0	0	0	0	0	0	0	0	0	0	0	0	0	0	0	0	0	41	0	0	0	0	0	0	0	0	0	0	0	0	0	0	0	0	0	0	0	0	0
7	1.4.1.0.1.3.0	g__Sarcina_unclassified	0	0	0	0	0	0	0	0	0	0	0	0	0	0	0	0	0	0	0	0	0	0	0	0	0	41	0	0	0	0	0	0	0	0	0	0	0	0	0	0	0	0	0	0	0	0	0
5	1.4.1.0.2	f__Dehalobacteriaceae	8	0	0	0	7	0	0	0	0	0	0	0	0	0	0	14	0	0	0	0	22	21	0	0	0	12	0	0	0	0	4	0	0	10	0	0	23	0	0	0	0	0	0	0	0	4	0
6	1.4.1.0.2.0	f__Dehalobacteriaceae_unclassified	0	0	0	0	0	0	0	0	0	0	0	0	0	0	0	0	0	0	0	0	6	0	0	0	0	0	0	0	0	0	0	0	0	0	0	0	0	0	0	0	0	0	0	0	0	0	0
7	1.4.1.0.2.0.0	f__Dehalobacteriaceae_unclassified	0	0	0	0	0	0	0	0	0	0	0	0	0	0	0	0	0	0	0	0	6	0	0	0	0	0	0	0	0	0	0	0	0	0	0	0	0	0	0	0	0	0	0	0	0	0	0
6	1.4.1.0.2.1	g__Dehalobacterium	8	0	0	0	7	0	0	0	0	0	0	0	0	0	0	14	0	0	0	0	16	21	0	0	0	12	0	0	0	0	4	0	0	10	0	0	23	0	0	0	0	0	0	0	0	4	0
7	1.4.1.0.2.1.0	g__Dehalobacterium_unclassified	8	0	0	0	7	0	0	0	0	0	0	0	0	0	0	14	0	0	0	0	16	21	0	0	0	12	0	0	0	0	4	0	0	10	0	0	23	0	0	0	0	0	0	0	0	4	0
5	1.4.1.0.3	f__EtOH8	0	0	0	0	0	0	0	0	0	0	0	0	0	0	0	0	0	0	0	0	0	0	0	0	0	0	0	0	0	0	0	0	0	11	0	0	0	0	0	0	0	0	0	0	0	0	0
6	1.4.1.0.3.0	f__EtOH8_unclassified	0	0	0	0	0	0	0	0	0	0	0	0	0	0	0	0	0	0	0	0	0	0	0	0	0	0	0	0	0	0	0	0	0	11	0	0	0	0	0	0	0	0	0	0	0	0	0
7	1.4.1.0.3.0.0	f__EtOH8_unclassified	0	0	0	0	0	0	0	0	0	0	0	0	0	0	0	0	0	0	0	0	0	0	0	0	0	0	0	0	0	0	0	0	0	11	0	0	0	0	0	0	0	0	0	0	0	0	0
5	1.4.1.0.4	f__Eubacteriaceae	6	0	0	0	0	0	0	0	0	0	0	0	0	0	0	8	8	8	94	0	0	0	0	0	0	0	0	0	0	0	0	0	0	0	0	0	0	8	0	0	0	4	0	0	0	6	0
6	1.4.1.0.4.0	g__Anaerofustis	0	0	0	0	0	0	0	0	0	0	0	0	0	0	0	0	8	0	0	0	0	0	0	0	0	0	0	0	0	0	0	0	0	0	0	0	0	0	0	0	0	0	0	0	0	0	0
7	1.4.1.0.4.0.0	g__Anaerofustis_unclassified	0	0	0	0	0	0	0	0	0	0	0	0	0	0	0	0	8	0	0	0	0	0	0	0	0	0	0	0	0	0	0	0	0	0	0	0	0	0	0	0	0	0	0	0	0	0	0
6	1.4.1.0.4.1	g__Pseudoramibacter_Eubacterium	6	0	0	0	0	0	0	0	0	0	0	0	0	0	0	8	0	8	94	0	0	0	0	0	0	0	0	0	0	0	0	0	0	0	0	0	0	8	0	0	0	4	0	0	0	6	0
7	1.4.1.0.4.1.0	g__Pseudoramibacter_Eubacterium_unclassified	6	0	0	0	0	0	0	0	0	0	0	0	0	0	0	8	0	8	94	0	0	0	0	0	0	0	0	0	0	0	0	0	0	0	0	0	0	8	0	0	0	4	0	0	0	6	0
5	1.4.1.0.5	f__Lachnospiraceae	8562	12981	12417	9021	5091	13807	8442	8892	3789	3562	23139	4284	12180	16223	13834	8621	21018	5966	15344	14315	9730	13743	17929	12863	14944	8102	19333	7751	14459	13554	11962	14420	13423	17340	20070	25752	11679	11080	13432	15994	35619	16237	12137	6691	34361	14055	8491
6	1.4.1.0.5.0	f__Lachnospiraceae_unclassified	761	1280	1030	1635	701	653	465	846	132	387	1861	382	173	758	1644	581	564	427	71	1226	714	853	742	1386	1213	707	2349	1779	2002	1098	1200	233	931	1515	1015	659	570	1354	2109	383	582	910	1118	725	2856	241	992
7	1.4.1.0.5.0.0	f__Lachnospiraceae_unclassified	761	1280	1030	1635	701	653	465	846	132	387	1861	382	173	758	1644	581	564	427	71	1226	714	853	742	1386	1213	707	2349	1779	2002	1098	1200	233	931	1515	1015	659	570	1354	2109	383	582	910	1118	725	2856	241	992
6	1.4.1.0.5.1	g__Anaerostipes	32	152	72	0	51	0	13	0	33	31	20	0	0	0	0	0	14	0	0	46	18	23	12	0	0	21	269	8	82	54	568	0	322	65	0	0	23	7	306	58	11	58	234	0	0	39	19
7	1.4.1.0.5.1.0	g__Anaerostipes_unclassified	32	152	72	0	51	0	13	0	33	31	20	0	0	0	0	0	14	0	0	46	18	23	12	0	0	21	269	8	82	54	568	0	322	65	0	0	23	7	306	58	11	58	234	0	0	39	19
6	1.4.1.0.5.2	g__Blautia	4190	5724	7000	3450	2203	7657	5651	4456	1786	1789	13219	1013	9180	10186	6600	2635	10051	1574	8637	3974	4264	6912	12975	6492	9013	3752	6408	3998	5079	6813	4806	10915	2215	7524	9244	17498	6207	4757	1964	10855	24415	12053	3242	3260	19051	11237	2715
7	1.4.1.0.5.2.0	g__Blautia_unclassified	4001	5328	6976	3224	1865	7594	5607	4308	1625	1789	13003	910	8925	10122	5982	2598	9993	1511	299	3678	4012	6343	12565	6127	7983	2943	6117	3807	4870	6586	4254	10589	1852	6526	8968	16455	6063	4708	1474	10703	24254	11985	2961	3220	18268	11237	2594
7	1.4.1.0.5.2.1	s__obeum	162	71	24	226	338	41	44	148	161	0	216	103	152	64	239	30	58	63	0	296	252	531	313	0	977	809	254	159	209	227	552	326	344	871	276	500	144	49	149	86	161	0	281	40	783	0	121
7	1.4.1.0.5.2.2	s__producta	27	325	0	0	0	22	0	0	0	0	0	0	103	0	379	7	0	0	8338	0	0	38	97	365	53	0	37	32	0	0	0	0	19	127	0	543	0	0	341	66	0	68	0	0	0	0	0
6	1.4.1.0.5.3	g__Butyrivibrio	0	0	0	0	0	0	0	0	0	0	0	0	0	0	0	0	0	0	0	0	0	0	0	0	0	0	0	0	0	0	0	0	0	397	0	0	0	0	0	0	0	0	0	0	0	0	0
7	1.4.1.0.5.3.0	s__crossotus	0	0	0	0	0	0	0	0	0	0	0	0	0	0	0	0	0	0	0	0	0	0	0	0	0	0	0	0	0	0	0	0	0	397	0	0	0	0	0	0	0	0	0	0	0	0	0
6	1.4.1.0.5.4	g__Clostridium	501	1191	213	36	68	639	193	125	410	296	679	69	451	344	303	165	40	639	45	314	130	102	853	138	1691	303	963	148	206	175	783	82	570	835	562	13	124	88	94	860	161	100	558	84	1574	506	136
7	1.4.1.0.5.4.0	g__Clostridium_unclassified	20	0	19	0	0	0	0	19	19	35	0	0	0	0	0	0	0	0	32	0	0	22	0	0	97	0	0	28	0	0	0	0	47	0	0	13	0	0	24	32	58	40	0	8	0	82	0
7	1.4.1.0.5.4.1	s__aldenense	0	0	0	0	0	0	0	0	0	0	0	0	0	0	0	0	0	0	0	0	0	0	0	0	0	0	0	0	0	0	0	0	19	0	0	0	0	0	0	0	0	0	0	0	0	0	0
7	1.4.1.0.5.4.2	s__citroniae	0	0	0	0	0	0	0	0	0	0	0	0	0	0	0	0	0	0	0	0	0	0	0	0	165	0	0	0	0	0	0	0	0	0	0	0	0	0	0	0	0	0	0	0	0	0	0
7	1.4.1.0.5.4.3	s__clostridioforme	408	1184	194	0	58	634	193	92	64	215	679	69	451	344	303	165	40	611	0	314	130	52	849	123	1429	222	963	84	206	175	783	82	323	835	562	0	124	88	70	813	0	0	558	76	1574	424	136
7	1.4.1.0.5.4.4	s__colinum	29	0	0	0	0	5	0	0	10	15	0	0	0	0	0	0	0	0	0	0	0	0	4	0	0	0	0	0	0	0	0	0	0	0	0	0	0	0	0	0	103	0	0	0	0	0	0
7	1.4.1.0.5.4.5	s__hathewayi	44	7	0	36	10	0	0	0	310	13	0	0	0	0	0	0	0	28	13	0	0	28	0	0	0	66	0	0	0	0	0	0	32	0	0	0	0	0	0	0	0	13	0	0	0	0	0
7	1.4.1.0.5.4.6	s__lavalense	0	0	0	0	0	0	0	0	0	0	0	0	0	0	0	0	0	0	0	0	0	0	0	0	0	15	0	36	0	0	0	0	17	0	0	0	0	0	0	15	0	30	0	0	0	0	0
7	1.4.1.0.5.4.7	s__symbiosum	0	0	0	0	0	0	0	14	7	18	0	0	0	0	0	0	0	0	0	0	0	0	0	15	0	0	0	0	0	0	0	0	132	0	0	0	0	0	0	0	0	17	0	0	0	0	0
6	1.4.1.0.5.5	g__Coprococcus	1454	481	773	704	791	338	381	293	252	60	1833	71	804	2008	584	1334	634	1912	181	727	2489	1075	949	201	591	1400	3523	366	1538	684	1915	1471	1139	2906	1050	1499	1008	1594	3407	684	967	528	2460	184	947	435	1352
7	1.4.1.0.5.5.0	g__Coprococcus_unclassified	1454	420	649	513	729	318	335	293	237	60	1808	24	764	2008	537	1126	597	1854	181	533	2332	976	949	201	591	1341	866	366	443	428	1666	1292	1139	1977	844	1499	934	1516	2140	684	967	528	2380	160	865	435	940
7	1.4.1.0.5.5.1	s__catus	0	61	39	30	13	20	46	0	15	0	25	35	40	0	47	0	37	58	0	80	85	83	0	0	0	59	107	0	0	15	104	40	0	104	182	0	74	39	52	0	0	0	80	24	82	0	123
7	1.4.1.0.5.5.2	s__eutactus	0	0	85	161	49	0	0	0	0	0	0	12	0	0	0	208	0	0	0	114	72	16	0	0	0	0	2550	0	1095	241	145	139	0	825	24	0	0	39	1215	0	0	0	0	0	0	0	289
6	1.4.1.0.5.6	g__Defluviitalea	0	0	0	0	0	0	0	0	0	0	0	0	0	0	0	0	0	0	0	0	0	0	0	0	0	0	0	0	0	0	0	0	0	0	0	0	0	0	0	0	0	0	0	0	0	0	32
7	1.4.1.0.5.6.0	s__saccharophila	0	0	0	0	0	0	0	0	0	0	0	0	0	0	0	0	0	0	0	0	0	0	0	0	0	0	0	0	0	0	0	0	0	0	0	0	0	0	0	0	0	0	0	0	0	0	32
6	1.4.1.0.5.7	g__Dorea	309	1091	1086	1944	455	2232	400	782	531	186	744	810	877	2124	3493	613	2409	502	1074	2174	1034	2761	1383	376	559	445	1546	121	1217	3373	1048	1077	2098	1723	2539	2812	1545	1147	2691	1493	4079	109	2114	985	3044	361	920
7	1.4.1.0.5.7.0	g__Dorea_unclassified	5	84	664	684	166	442	207	275	282	62	0	553	28	1609	1776	171	35	299	1003	1551	557	239	903	70	114	173	275	11	277	183	587	209	679	258	612	2768	610	285	249	832	329	109	837	794	1806	161	242
7	1.4.1.0.5.7.1	s__formicigenerans	97	584	422	471	84	158	30	457	114	0	195	126	229	100	108	270	112	203	12	84	112	101	95	79	142	100	213	110	273	73	104	395	1107	454	593	23	37	135	0	661	722	0	860	29	429	0	91
7	1.4.1.0.5.7.2	s__longicatena	207	423	0	789	205	1632	163	50	135	124	549	131	620	415	1609	172	2262	0	59	539	365	2421	385	227	303	172	1058	0	667	3117	357	473	312	1011	1334	21	898	727	2442	0	3028	0	417	162	809	200	587
6	1.4.1.0.5.8	g__Epulopiscium	0	0	0	0	0	0	0	0	0	0	0	0	0	0	0	0	0	0	0	0	0	0	0	0	0	0	0	0	0	0	0	0	0	0	0	0	0	0	0	0	0	0	0	0	0	0	0
7	1.4.1.0.5.8.0	g__Epulopiscium_unclassified	0	0	0	0	0	0	0	0	0	0	0	0	0	0	0	0	0	0	0	0	0	0	0	0	0	0	0	0	0	0	0	0	0	0	0	0	0	0	0	0	0	0	0	0	0	0	0
6	1.4.1.0.5.9	g__Lachnobacterium	69	0	0	0	0	0	0	0	0	0	0	0	0	0	0	0	0	0	0	48	0	0	0	0	0	0	237	0	0	0	0	0	0	0	0	0	0	36	1247	0	0	0	0	0	0	0	17
7	1.4.1.0.5.9.0	g__Lachnobacterium_unclassified	69	0	0	0	0	0	0	0	0	0	0	0	0	0	0	0	0	0	0	48	0	0	0	0	0	0	237	0	0	0	0	0	0	0	0	0	0	36	1247	0	0	0	0	0	0	0	17
6	1.4.1.0.5.10	g__Lachnospira	359	309	168	101	110	73	70	0	16	41	17	13	0	19	69	13	0	12	0	216	205	16	181	22	33	52	788	0	620	55	48	0	1289	137	97	0	20	94	1054	32	11	0	241	49	404	29	329
7	1.4.1.0.5.10.0	g__Lachnospira_unclassified	359	309	168	101	110	73	70	0	16	41	17	13	0	19	69	13	0	12	0	216	205	16	181	22	33	52	788	0	620	55	48	0	1289	137	97	0	20	94	1054	32	11	0	241	49	404	29	329
6	1.4.1.0.5.11	g__Lactonifactor	0	0	0	0	0	0	0	0	0	0	0	0	0	0	0	0	0	0	0	0	0	0	25	0	0	0	0	0	0	0	0	0	0	0	0	0	0	0	0	0	0	56	0	0	0	0	0
7	1.4.1.0.5.11.0	s__longoviformis	0	0	0	0	0	0	0	0	0	0	0	0	0	0	0	0	0	0	0	0	0	0	25	0	0	0	0	0	0	0	0	0	0	0	0	0	0	0	0	0	0	56	0	0	0	0	0
6	1.4.1.0.5.12	g__Oribacterium	0	0	0	0	0	0	0	0	0	0	0	0	0	0	0	0	0	0	0	0	0	0	0	0	0	0	0	0	0	0	0	0	0	0	0	0	0	0	0	0	0	0	0	0	0	0	0
7	1.4.1.0.5.12.0	g__Oribacterium_unclassified	0	0	0	0	0	0	0	0	0	0	0	0	0	0	0	0	0	0	0	0	0	0	0	0	0	0	0	0	0	0	0	0	0	0	0	0	0	0	0	0	0	0	0	0	0	0	0
6	1.4.1.0.5.13	g__Pseudobutyrivibrio	0	0	0	0	0	0	0	0	0	0	0	0	0	0	0	0	0	0	0	0	0	0	0	0	0	0	0	0	0	0	0	0	0	0	0	0	0	0	0	0	0	0	0	0	0	0	0
7	1.4.1.0.5.13.0	g__Pseudobutyrivibrio_unclassified	0	0	0	0	0	0	0	0	0	0	0	0	0	0	0	0	0	0	0	0	0	0	0	0	0	0	0	0	0	0	0	0	0	0	0	0	0	0	0	0	0	0	0	0	0	0	0
6	1.4.1.0.5.14	g__Roseburia	624	2576	1662	454	185	494	1062	72	228	315	4491	980	547	685	880	296	1048	241	32	4315	478	756	683	784	1258	637	2866	1203	2739	929	988	285	2251	1552	4471	1337	1077	1032	445	602	567	356	1217	702	3633	444	1284
7	1.4.1.0.5.14.0	g__Roseburia_unclassified	239	574	393	186	68	0	122	49	202	131	360	245	227	0	332	26	0	88	0	3466	61	636	229	686	1039	565	898	495	1626	536	409	0	1536	498	618	1281	350	942	392	242	45	0	1007	471	2111	353	428
7	1.4.1.0.5.14.1	s__faecis	385	2002	1269	268	117	494	940	23	26	184	4131	735	320	685	548	270	1048	153	32	847	417	120	454	98	219	72	1968	708	1113	393	579	285	715	1054	3853	56	727	90	53	360	522	356	210	231	1522	91	856
7	1.4.1.0.5.14.2	s__inulinivorans	0	0	0	0	0	0	0	0	0	0	0	0	0	0	0	0	0	0	0	2	0	0	0	0	0	0	0	0	0	0	0	0	0	0	0	0	0	0	0	0	0	0	0	0	0	0	0
6	1.4.1.0.5.15	g__Ruminococcus	263	177	413	627	527	1721	207	2311	401	457	275	904	148	99	211	2984	6258	659	5304	1182	379	1234	83	3464	586	785	343	128	951	356	606	336	2608	686	1092	1934	1105	971	95	1027	4826	2067	953	688	2852	763	594
7	1.4.1.0.5.15.0	g__Ruminococcus_unclassified	201	156	43	463	254	1460	81	1723	30	15	0	680	0	99	27	2829	3671	75	100	1048	379	260	0	303	586	81	48	11	807	295	168	67	657	538	1057	677	574	591	71	62	4333	220	472	86	1162	592	569
7	1.4.1.0.5.15.1	s__gnavus	0	21	259	0	10	198	66	119	219	102	107	0	118	0	184	0	253	47	5143	29	0	63	0	3062	0	0	0	117	0	0	0	0	224	46	0	1215	24	0	0	744	493	1439	76	17	13	137	0
7	1.4.1.0.5.15.2	s__lactaris	0	0	0	14	263	0	0	115	49	0	0	105	0	0	0	0	0	0	0	105	0	36	0	0	0	0	0	0	144	36	131	233	1578	102	0	15	0	272	24	0	0	0	366	0	1647	0	25
7	1.4.1.0.5.15.3	s__torques	62	0	111	150	0	63	60	354	103	340	168	119	30	0	0	155	2334	537	61	0	0	875	83	99	0	704	295	0	0	25	307	36	149	0	35	27	507	108	0	221	0	408	39	585	30	34	0
6	1.4.1.0.5.16	g__Shuttleworthia	0	0	0	70	0	0	0	7	0	0	0	42	0	0	50	0	0	0	0	93	19	11	43	0	0	0	41	0	25	17	0	21	0	0	0	0	0	0	20	0	0	0	0	14	0	0	101
7	1.4.1.0.5.16.0	g__Shuttleworthia_unclassified	0	0	0	70	0	0	0	7	0	0	0	42	0	0	50	0	0	0	0	93	19	11	43	0	0	0	41	0	25	17	0	21	0	0	0	0	0	0	20	0	0	0	0	14	0	0	101
5	1.4.1.0.6	f__Mogibacteriaceae	58	43	15	178	14	0	56	65	62	91	45	0	46	11	159	49	179	47	0	58	54	113	69	10	63	45	56	0	67	16	140	0	28	276	0	37	232	59	138	17	0	16	121	97	70	57	16
6	1.4.1.0.6.0	f__Mogibacteriaceae_unclassified	58	43	15	178	14	0	56	65	62	91	45	0	46	11	159	49	179	47	0	42	54	113	69	10	63	45	56	0	67	16	140	0	28	276	0	37	232	59	138	17	0	16	121	97	70	57	16
7	1.4.1.0.6.0.0	f__Mogibacteriaceae_unclassified	58	43	15	178	14	0	56	65	62	91	45	0	46	11	159	49	179	47	0	42	54	113	69	10	63	45	56	0	67	16	140	0	28	276	0	37	232	59	138	17	0	16	121	97	70	57	16
6	1.4.1.0.6.1	g__Mogibacterium	0	0	0	0	0	0	0	0	0	0	0	0	0	0	0	0	0	0	0	16	0	0	0	0	0	0	0	0	0	0	0	0	0	0	0	0	0	0	0	0	0	0	0	0	0	0	0
7	1.4.1.0.6.1.0	g__Mogibacterium_unclassified	0	0	0	0	0	0	0	0	0	0	0	0	0	0	0	0	0	0	0	16	0	0	0	0	0	0	0	0	0	0	0	0	0	0	0	0	0	0	0	0	0	0	0	0	0	0	0
5	1.4.1.0.7	f__Peptococcaceae	0	0	0	0	0	0	0	0	0	0	0	0	0	0	0	0	0	0	0	309	0	0	0	0	53	0	0	0	111	0	0	0	0	0	0	0	0	0	0	0	0	0	0	0	0	0	0
6	1.4.1.0.7.0	f__Peptococcaceae_unclassified	0	0	0	0	0	0	0	0	0	0	0	0	0	0	0	0	0	0	0	0	0	0	0	0	0	0	0	0	0	0	0	0	0	0	0	0	0	0	0	0	0	0	0	0	0	0	0
7	1.4.1.0.7.0.0	f__Peptococcaceae_unclassified	0	0	0	0	0	0	0	0	0	0	0	0	0	0	0	0	0	0	0	0	0	0	0	0	0	0	0	0	0	0	0	0	0	0	0	0	0	0	0	0	0	0	0	0	0	0	0
6	1.4.1.0.7.1	g__Peptococcus	0	0	0	0	0	0	0	0	0	0	0	0	0	0	0	0	0	0	0	309	0	0	0	0	53	0	0	0	111	0	0	0	0	0	0	0	0	0	0	0	0	0	0	0	0	0	0
7	1.4.1.0.7.1.0	g__Peptococcus_unclassified	0	0	0	0	0	0	0	0	0	0	0	0	0	0	0	0	0	0	0	309	0	0	0	0	53	0	0	0	111	0	0	0	0	0	0	0	0	0	0	0	0	0	0	0	0	0	0
5	1.4.1.0.8	f__Peptostreptococcaceae	0	55	0	0	0	23	46	0	0	0	0	12	0	0	0	0	0	0	210	0	9	39	0	0	0	2	3	0	0	0	0	0	19	87	62	0	0	0	0	0	0	0	0	0	0	0	2
6	1.4.1.0.8.0	f__Peptostreptococcaceae_unclassified	0	0	0	0	0	23	46	0	0	0	0	12	0	0	0	0	0	0	44	0	9	0	0	0	0	2	0	0	0	0	0	0	0	0	0	0	0	0	0	0	0	0	0	0	0	0	0
7	1.4.1.0.8.0.0	f__Peptostreptococcaceae_unclassified	0	0	0	0	0	23	46	0	0	0	0	12	0	0	0	0	0	0	44	0	9	0	0	0	0	2	0	0	0	0	0	0	0	0	0	0	0	0	0	0	0	0	0	0	0	0	0
6	1.4.1.0.8.1	g__Clostridium	0	44	0	0	0	0	0	0	0	0	0	0	0	0	0	0	0	0	166	0	0	20	0	0	0	0	3	0	0	0	0	0	0	87	62	0	0	0	0	0	0	0	0	0	0	0	2
7	1.4.1.0.8.1.0	g__Clostridium_unclassified	0	44	0	0	0	0	0	0	0	0	0	0	0	0	0	0	0	0	0	0	0	0	0	0	0	0	0	0	0	0	0	0	0	0	0	0	0	0	0	0	0	0	0	0	0	0	0
7	1.4.1.0.8.1.1	s__bartlettii	0	0	0	0	0	0	0	0	0	0	0	0	0	0	0	0	0	0	0	0	0	0	0	0	0	0	0	0	0	0	0	0	0	0	0	0	0	0	0	0	0	0	0	0	0	0	2
7	1.4.1.0.8.1.2	s__bifermentans	0	0	0	0	0	0	0	0	0	0	0	0	0	0	0	0	0	0	166	0	0	20	0	0	0	0	0	0	0	0	0	0	0	87	62	0	0	0	0	0	0	0	0	0	0	0	0
7	1.4.1.0.8.1.3	s__ruminantium	0	0	0	0	0	0	0	0	0	0	0	0	0	0	0	0	0	0	0	0	0	0	0	0	0	0	3	0	0	0	0	0	0	0	0	0	0	0	0	0	0	0	0	0	0	0	0
7	1.4.1.0.8.1.4	s__sordellii	0	0	0	0	0	0	0	0	0	0	0	0	0	0	0	0	0	0	0	0	0	0	0	0	0	0	0	0	0	0	0	0	0	0	0	0	0	0	0	0	0	0	0	0	0	0	0
6	1.4.1.0.8.2	g__Peptostreptococcus	0	11	0	0	0	0	0	0	0	0	0	0	0	0	0	0	0	0	0	0	0	19	0	0	0	0	0	0	0	0	0	0	19	0	0	0	0	0	0	0	0	0	0	0	0	0	0
7	1.4.1.0.8.2.0	g__Peptostreptococcus_unclassified	0	11	0	0	0	0	0	0	0	0	0	0	0	0	0	0	0	0	0	0	0	0	0	0	0	0	0	0	0	0	0	0	0	0	0	0	0	0	0	0	0	0	0	0	0	0	0
7	1.4.1.0.8.2.1	s__anaerobius	0	0	0	0	0	0	0	0	0	0	0	0	0	0	0	0	0	0	0	0	0	19	0	0	0	0	0	0	0	0	0	0	19	0	0	0	0	0	0	0	0	0	0	0	0	0	0
5	1.4.1.0.9	f__Ruminococcaceae	18035	17785	11405	9478	7786	5013	16744	10487	9914	17137	14907	2448	13969	5467	14372	7257	18765	12822	659	11410	16119	7366	8249	2424	16895	10407	16290	5002	13416	10591	11840	11213	10427	24488	3096	7091	13993	11453	15959	15013	4578	6026	16591	6961	15663	17471	6569
6	1.4.1.0.9.0	f__Ruminococcaceae_unclassified	1380	327	2436	1803	1168	74	880	363	731	1433	2760	171	1634	39	1009	750	978	1427	36	2219	3410	1724	629	178	3224	1625	801	179	2468	422	3923	607	365	4043	127	543	868	1254	6210	1640	3179	183	2345	793	88	251	891
7	1.4.1.0.9.0.0	f__Ruminococcaceae_unclassified	1380	327	2436	1803	1168	74	880	363	731	1433	2760	171	1634	39	1009	750	978	1427	36	2219	3410	1724	629	178	3224	1625	801	179	2468	422	3923	607	365	4043	127	543	868	1254	6210	1640	3179	183	2345	793	88	251	891
6	1.4.1.0.9.1	g__Anaerofilum	0	0	0	0	0	0	0	0	0	0	0	0	0	0	0	0	0	0	0	0	0	0	0	0	15	0	0	0	0	0	0	0	0	0	0	0	0	0	0	0	0	0	0	0	0	0	0
7	1.4.1.0.9.1.0	g__Anaerofilum_unclassified	0	0	0	0	0	0	0	0	0	0	0	0	0	0	0	0	0	0	0	0	0	0	0	0	15	0	0	0	0	0	0	0	0	0	0	0	0	0	0	0	0	0	0	0	0	0	0
6	1.4.1.0.9.2	g__Anaerotruncus	17	0	0	0	0	0	0	0	0	4	0	0	0	0	0	0	0	0	0	0	10	0	0	0	0	27	0	0	0	0	0	0	0	0	0	0	0	0	0	0	0	25	0	0	3	0	0
7	1.4.1.0.9.2.0	g__Anaerotruncus_unclassified	17	0	0	0	0	0	0	0	0	4	0	0	0	0	0	0	0	0	0	0	10	0	0	0	0	27	0	0	0	0	0	0	0	0	0	0	0	0	0	0	0	25	0	0	3	0	0
6	1.4.1.0.9.3	g__Butyricicoccus	160	152	128	15	48	79	62	0	28	10	127	121	0	62	67	0	209	104	0	112	73	26	100	110	49	0	88	117	204	47	0	154	150	0	158	171	39	137	57	67	396	0	1516	102	96	26	46
7	1.4.1.0.9.3.0	s__pullicaecorum	160	152	128	15	48	79	62	0	28	10	127	121	0	62	67	0	209	104	0	112	73	26	100	110	49	0	88	117	204	47	0	154	150	0	158	171	39	137	57	67	396	0	1516	102	96	26	46
6	1.4.1.0.9.4	g__Clostridium	0	0	0	0	0	0	0	0	0	0	0	0	0	0	0	0	0	0	0	0	0	0	0	0	0	0	0	0	0	0	22	0	0	0	0	0	7	0	0	0	0	0	0	0	0	0	0
7	1.4.1.0.9.4.0	s__methylpentosum	0	0	0	0	0	0	0	0	0	0	0	0	0	0	0	0	0	0	0	0	0	0	0	0	0	0	0	0	0	0	22	0	0	0	0	0	7	0	0	0	0	0	0	0	0	0	0
6	1.4.1.0.9.5	g__Faecalibacterium	6021	15228	3921	2456	1707	4260	8789	9431	2179	10815	10087	293	9196	1587	7434	2916	7310	6965	228	6945	7171	1948	2874	2013	7847	4435	11336	4406	8633	7969	2203	8393	7143	10233	1531	125	1568	6636	3000	6311	33	842	9035	3993	14307	0	3944
7	1.4.1.0.9.5.0	g__Faecalibacterium_unclassified	0	0	0	0	0	0	0	0	2	0	0	0	0	0	0	0	0	0	0	0	2	4	0	3	0	0	0	0	0	15	0	0	0	0	0	0	0	0	0	0	0	0	0	3	0	0	0
7	1.4.1.0.9.5.1	s__prausnitzii	6021	15228	3921	2456	1707	4260	8789	9431	2177	10815	10087	293	9196	1587	7434	2916	7310	6965	228	6945	7169	1944	2874	2010	7847	4435	11336	4406	8633	7954	2203	8393	7143	10233	1531	125	1568	6636	3000	6311	33	842	9035	3990	14307	0	3944
6	1.4.1.0.9.6	g__Gemmiger	3957	1116	784	3509	1637	441	2006	253	2492	262	1345	1638	595	2651	0	810	9721	1855	294	344	2032	2459	2563	57	1635	502	2590	242	1208	1155	1109	1550	1719	4029	1055	41	2057	1906	2342	0	878	6	1808	581	831	10358	796
7	1.4.1.0.9.6.0	s__formicilis	3957	1116	784	3509	1637	441	2006	253	2492	262	1345	1638	595	2651	0	810	9721	1855	294	344	2032	2459	2563	57	1635	502	2590	242	1208	1155	1109	1550	1719	4029	1055	41	2057	1906	2342	0	878	6	1808	581	831	10358	796
6	1.4.1.0.9.7	g__Oscillospira	450	783	683	777	178	21	484	421	222	2160	368	78	106	17	146	1000	99	537	0	422	1906	998	961	37	1054	1955	854	26	440	311	929	346	429	707	58	377	974	516	2985	272	48	453	1234	1347	233	267	185
7	1.4.1.0.9.7.0	g__Oscillospira_unclassified	450	783	683	777	178	21	484	421	222	2160	368	78	106	17	146	1000	99	537	0	422	1906	998	961	37	1054	1955	854	26	440	311	929	346	429	707	58	377	974	516	2985	272	48	453	1234	1347	233	267	185
6	1.4.1.0.9.8	g__Ruminococcus	6050	179	3453	918	3048	138	4523	19	4262	2453	220	147	2360	1111	5716	1781	448	1934	101	1368	1517	211	1122	29	3071	1863	621	32	463	687	3654	163	621	5476	167	5834	8480	1004	1365	6723	44	4517	653	145	105	6569	707
7	1.4.1.0.9.8.0	g__Ruminococcus_unclassified	2070	148	146	918	1017	126	626	19	276	1524	144	51	418	34	880	186	438	1043	90	190	442	196	523	23	2759	413	146	20	363	193	577	153	73	1094	167	462	1597	873	1087	192	0	213	141	94	101	832	129
7	1.4.1.0.9.8.1	s__albus	0	0	0	0	0	0	0	0	0	0	0	0	0	0	0	0	0	0	0	0	0	0	0	0	0	0	0	0	0	0	0	0	0	0	0	0	221	0	0	0	0	0	0	0	0	0	0
7	1.4.1.0.9.8.2	s__bromii	3714	31	2461	0	1962	12	3897	0	3957	851	0	65	1942	1077	4836	1595	10	0	11	676	1075	15	599	0	0	1450	162	12	87	494	2997	10	548	4346	0	5362	6438	131	0	6531	40	4304	46	0	4	5664	554
7	1.4.1.0.9.8.3	s__callidus	266	0	846	0	69	0	0	0	29	78	76	31	0	0	0	0	0	891	0	502	0	0	0	6	312	0	313	0	13	0	80	0	0	0	0	10	224	0	278	0	4	0	466	51	0	73	24
7	1.4.1.0.9.8.4	s__flavefaciens	0	0	0	0	0	0	0	0	0	0	0	0	0	0	0	0	0	0	0	0	0	0	0	0	0	0	0	0	0	0	0	0	0	36	0	0	0	0	0	0	0	0	0	0	0	0	0
6	1.4.1.0.9.9	g__Subdoligranulum	0	0	0	0	0	0	0	0	0	0	0	0	78	0	0	0	0	0	0	0	0	0	0	0	0	0	0	0	0	0	0	0	0	0	0	0	0	0	0	0	0	0	0	0	0	0	0
7	1.4.1.0.9.9.0	s__variabile	0	0	0	0	0	0	0	0	0	0	0	0	78	0	0	0	0	0	0	0	0	0	0	0	0	0	0	0	0	0	0	0	0	0	0	0	0	0	0	0	0	0	0	0	0	0	0
5	1.4.1.0.10	f__Tissierellaceae	0	18	0	0	4	0	6	0	21	3	11	0	0	0	0	0	69	0	0	0	0	59	0	0	0	0	0	0	0	0	0	5	103	0	0	0	0	0	0	0	0	0	4	0	0	0	0
6	1.4.1.0.10.0	f__Tissierellaceae_unclassified	0	0	0	0	0	0	0	0	0	0	0	0	0	0	0	0	0	0	0	0	0	3	0	0	0	0	0	0	0	0	0	0	0	0	0	0	0	0	0	0	0	0	0	0	0	0	0
7	1.4.1.0.10.0.0	f__Tissierellaceae_unclassified	0	0	0	0	0	0	0	0	0	0	0	0	0	0	0	0	0	0	0	0	0	3	0	0	0	0	0	0	0	0	0	0	0	0	0	0	0	0	0	0	0	0	0	0	0	0	0
6	1.4.1.0.10.1	g__1-68	0	10	0	0	0	0	0	0	0	0	4	0	0	0	0	0	0	0	0	0	0	17	0	0	0	0	0	0	0	0	0	0	0	0	0	0	0	0	0	0	0	0	0	0	0	0	0
7	1.4.1.0.10.1.0	g__1-68_unclassified	0	10	0	0	0	0	0	0	0	0	4	0	0	0	0	0	0	0	0	0	0	17	0	0	0	0	0	0	0	0	0	0	0	0	0	0	0	0	0	0	0	0	0	0	0	0	0
6	1.4.1.0.10.2	g__Anaerococcus	0	0	0	0	0	0	0	0	9	0	7	0	0	0	0	0	0	0	0	0	0	0	0	0	0	0	0	0	0	0	0	0	18	0	0	0	0	0	0	0	0	0	0	0	0	0	0
7	1.4.1.0.10.2.0	g__Anaerococcus_unclassified	0	0	0	0	0	0	0	0	9	0	7	0	0	0	0	0	0	0	0	0	0	0	0	0	0	0	0	0	0	0	0	0	18	0	0	0	0	0	0	0	0	0	0	0	0	0	0
6	1.4.1.0.10.3	g__Finegoldia	0	0	0	0	0	0	0	0	0	0	0	0	0	0	0	0	8	0	0	0	0	0	0	0	0	0	0	0	0	0	0	0	22	0	0	0	0	0	0	0	0	0	4	0	0	0	0
7	1.4.1.0.10.3.0	g__Finegoldia_unclassified	0	0	0	0	0	0	0	0	0	0	0	0	0	0	0	0	8	0	0	0	0	0	0	0	0	0	0	0	0	0	0	0	22	0	0	0	0	0	0	0	0	0	4	0	0	0	0
6	1.4.1.0.10.4	g__Parvimonas	0	0	0	0	0	0	0	0	0	0	0	0	0	0	0	0	0	0	0	0	0	0	0	0	0	0	0	0	0	0	0	0	0	0	0	0	0	0	0	0	0	0	0	0	0	0	0
7	1.4.1.0.10.4.0	g__Parvimonas_unclassified	0	0	0	0	0	0	0	0	0	0	0	0	0	0	0	0	0	0	0	0	0	0	0	0	0	0	0	0	0	0	0	0	0	0	0	0	0	0	0	0	0	0	0	0	0	0	0
6	1.4.1.0.10.5	g__Peptoniphilus	0	8	0	0	4	0	0	0	12	0	0	0	0	0	0	0	50	0	0	0	0	0	0	0	0	0	0	0	0	0	0	0	25	0	0	0	0	0	0	0	0	0	0	0	0	0	0
7	1.4.1.0.10.5.0	g__Peptoniphilus_unclassified	0	8	0	0	4	0	0	0	12	0	0	0	0	0	0	0	50	0	0	0	0	0	0	0	0	0	0	0	0	0	0	0	25	0	0	0	0	0	0	0	0	0	0	0	0	0	0
6	1.4.1.0.10.6	g__WAL_1855D	0	0	0	0	0	0	6	0	0	3	0	0	0	0	0	0	11	0	0	0	0	39	0	0	0	0	0	0	0	0	0	5	29	0	0	0	0	0	0	0	0	0	0	0	0	0	0
7	1.4.1.0.10.6.0	g__WAL_1855D_unclassified	0	0	0	0	0	0	6	0	0	3	0	0	0	0	0	0	11	0	0	0	0	39	0	0	0	0	0	0	0	0	0	5	29	0	0	0	0	0	0	0	0	0	0	0	0	0	0
6	1.4.1.0.10.7	g__ph2	0	0	0	0	0	0	0	0	0	0	0	0	0	0	0	0	0	0	0	0	0	0	0	0	0	0	0	0	0	0	0	0	9	0	0	0	0	0	0	0	0	0	0	0	0	0	0
7	1.4.1.0.10.7.0	g__ph2_unclassified	0	0	0	0	0	0	0	0	0	0	0	0	0	0	0	0	0	0	0	0	0	0	0	0	0	0	0	0	0	0	0	0	9	0	0	0	0	0	0	0	0	0	0	0	0	0	0
5	1.4.1.0.11	f__Veillonellaceae	1230	2536	1753	430	113	885	1419	309	87	200	504	846	1154	1347	800	17	2155	11067	211	3049	1155	94	640	419	1730	336	3453	12363	5739	928	71	1165	1197	253	2266	244	227	5170	404	2047	1668	826	2319	7512	178	52	93
6	1.4.1.0.11.0	f__Veillonellaceae_unclassified	0	0	0	0	0	0	0	0	0	0	0	0	0	0	0	0	0	0	0	0	0	0	0	0	0	0	0	0	0	0	0	0	0	0	0	0	0	0	0	0	0	0	0	0	0	0	0
7	1.4.1.0.11.0.0	f__Veillonellaceae_unclassified	0	0	0	0	0	0	0	0	0	0	0	0	0	0	0	0	0	0	0	0	0	0	0	0	0	0	0	0	0	0	0	0	0	0	0	0	0	0	0	0	0	0	0	0	0	0	0
6	1.4.1.0.11.1	g__Acidaminococcus	0	0	341	192	66	0	0	0	0	0	0	0	0	0	0	0	0	893	0	167	0	0	0	0	619	0	29	191	76	0	0	0	0	0	0	56	0	142	0	0	1062	0	0	0	0	0	14
7	1.4.1.0.11.1.0	g__Acidaminococcus_unclassified	0	0	341	192	66	0	0	0	0	0	0	0	0	0	0	0	0	893	0	167	0	0	0	0	619	0	29	191	76	0	0	0	0	0	0	56	0	142	0	0	1062	0	0	0	0	0	14
6	1.4.1.0.11.2	g__Anaerovibrio	0	0	0	0	0	0	0	0	0	0	0	0	0	0	0	0	0	0	0	0	0	0	0	0	0	0	0	0	0	0	0	0	0	0	0	0	0	0	0	0	0	0	0	0	0	0	0
7	1.4.1.0.11.2.0	g__Anaerovibrio_unclassified	0	0	0	0	0	0	0	0	0	0	0	0	0	0	0	0	0	0	0	0	0	0	0	0	0	0	0	0	0	0	0	0	0	0	0	0	0	0	0	0	0	0	0	0	0	0	0
6	1.4.1.0.11.3	g__Dialister	1145	18	1054	3	0	548	1400	0	0	0	24	787	377	1347	43	0	2025	10165	48	848	1140	17	0	0	0	0	3180	247	4287	0	0	158	14	46	28	0	227	2539	0	135	0	0	2129	1754	20	20	12
7	1.4.1.0.11.3.0	g__Dialister_unclassified	1145	18	1054	3	0	548	1400	0	0	0	24	787	377	1347	43	0	2025	10165	48	848	1140	17	0	0	0	0	3180	247	4287	0	0	158	14	46	28	0	227	2539	0	135	0	0	2129	1754	20	20	12
6	1.4.1.0.11.4	g__Megamonas	0	0	285	11	0	0	0	0	6	0	0	59	0	0	33	17	21	0	0	311	0	0	214	0	17	0	0	8747	1100	125	0	0	0	0	1575	34	0	0	0	1041	39	55	0	5633	0	0	0
7	1.4.1.0.11.4.0	g__Megamonas_unclassified	0	0	285	11	0	0	0	0	6	0	0	59	0	0	33	17	21	0	0	311	0	0	214	0	17	0	0	8747	1100	125	0	0	0	0	1575	34	0	0	0	1041	39	55	0	5633	0	0	0
6	1.4.1.0.11.5	g__Megasphaera	0	0	0	106	0	0	0	0	28	0	427	0	772	0	0	0	0	0	0	456	0	0	0	0	1051	0	39	2818	227	0	0	0	0	0	138	0	0	2400	0	0	404	0	0	0	0	11	0
7	1.4.1.0.11.5.0	g__Megasphaera_unclassified	0	0	0	106	0	0	0	0	28	0	427	0	772	0	0	0	0	0	0	456	0	0	0	0	1051	0	39	2818	227	0	0	0	0	0	138	0	0	2400	0	0	404	0	0	0	0	11	0
6	1.4.1.0.11.6	g__Mitsuokella	0	0	0	0	0	0	19	0	0	0	0	0	0	0	0	0	0	0	0	18	0	0	0	0	6	0	0	0	0	0	0	0	0	0	5	0	0	0	0	0	0	0	0	0	0	0	0
7	1.4.1.0.11.6.0	g__Mitsuokella_unclassified	0	0	0	0	0	0	19	0	0	0	0	0	0	0	0	0	0	0	0	18	0	0	0	0	6	0	0	0	0	0	0	0	0	0	0	0	0	0	0	0	0	0	0	0	0	0	0
7	1.4.1.0.11.6.1	s__multacida	0	0	0	0	0	0	0	0	0	0	0	0	0	0	0	0	0	0	0	0	0	0	0	0	0	0	0	0	0	0	0	0	0	0	5	0	0	0	0	0	0	0	0	0	0	0	0
6	1.4.1.0.11.7	g__Phascolarctobacterium	85	1719	73	118	47	0	0	290	21	200	53	0	5	0	724	0	109	9	34	1189	8	77	426	419	37	336	187	360	35	786	71	956	1161	207	267	131	0	27	388	864	163	771	29	125	125	21	39
7	1.4.1.0.11.7.0	g__Phascolarctobacterium_unclassified	85	1719	73	118	47	0	0	290	21	200	53	0	5	0	724	0	109	9	34	1189	8	77	426	419	37	336	187	360	35	786	71	956	1161	207	267	131	0	27	388	864	163	771	29	125	125	21	39
6	1.4.1.0.11.8	g__Veillonella	0	799	0	0	0	337	0	19	32	0	0	0	0	0	0	0	0	0	129	60	7	0	0	0	0	0	18	0	14	17	0	51	22	0	253	23	0	62	16	7	0	0	161	0	33	0	28
7	1.4.1.0.11.8.0	g__Veillonella_unclassified	0	0	0	0	0	0	0	0	0	0	0	0	0	0	0	0	0	0	96	0	0	0	0	0	0	0	0	0	0	0	0	0	0	0	0	0	0	0	0	0	0	0	0	0	0	0	0
7	1.4.1.0.11.8.1	s__dispar	0	278	0	0	0	337	0	19	32	0	0	0	0	0	0	0	0	0	33	60	7	0	0	0	0	0	0	0	14	17	0	51	0	0	253	23	0	62	16	7	0	0	161	0	33	0	28
7	1.4.1.0.11.8.2	s__parvula	0	521	0	0	0	0	0	0	0	0	0	0	0	0	0	0	0	0	0	0	0	0	0	0	0	0	18	0	0	0	0	0	22	0	0	0	0	0	0	0	0	0	0	0	0	0	0
5	1.4.1.0.12	o__Clostridiales_unclassified	262	1484	774	1272	1318	1018	486	527	280	409	43	100	644	437	345	2317	420	169	21	500	2027	869	394	162	1518	1732	686	39	1131	728	1399	9	241	9943	2998	99	697	2280	5140	296	17	221	1529	165	139	107	1124
6	1.4.1.0.12.0	o__Clostridiales_unclassified	262	1484	774	1272	1318	1018	486	527	280	409	43	100	644	437	345	2317	420	169	21	500	2027	869	394	162	1518	1732	686	39	1131	728	1399	9	241	9943	2998	99	697	2280	5140	296	17	221	1529	165	139	107	1124
7	1.4.1.0.12.0.0	o__Clostridiales_unclassified	262	1484	774	1272	1318	1018	486	527	280	409	43	100	644	437	345	2317	420	169	21	500	2027	869	394	162	1518	1732	686	39	1131	728	1399	9	241	9943	2998	99	697	2280	5140	296	17	221	1529	165	139	107	1124
4	1.4.1.1	o__SHA-98	0	0	0	0	0	0	0	0	0	0	0	0	0	0	0	0	0	0	0	0	0	0	0	0	0	8	0	0	0	0	0	0	0	0	0	0	0	0	0	0	0	0	0	0	0	0	0
5	1.4.1.1.0	o__SHA-98_unclassified	0	0	0	0	0	0	0	0	0	0	0	0	0	0	0	0	0	0	0	0	0	0	0	0	0	8	0	0	0	0	0	0	0	0	0	0	0	0	0	0	0	0	0	0	0	0	0
6	1.4.1.1.0.0	o__SHA-98_unclassified	0	0	0	0	0	0	0	0	0	0	0	0	0	0	0	0	0	0	0	0	0	0	0	0	0	8	0	0	0	0	0	0	0	0	0	0	0	0	0	0	0	0	0	0	0	0	0
7	1.4.1.1.0.0.0	o__SHA-98_unclassified	0	0	0	0	0	0	0	0	0	0	0	0	0	0	0	0	0	0	0	0	0	0	0	0	0	8	0	0	0	0	0	0	0	0	0	0	0	0	0	0	0	0	0	0	0	0	0
3	1.4.2	c__Erysipelotrichi	189	553	1562	362	171	190	56	474	432	4	105	654	630	2956	222	311	3911	1103	630	9789	402	2732	976	201	690	47	636	136	948	157	1292	4490	211	3499	3265	429	88	3722	4527	60	18	714	2018	51	200	1192	638
4	1.4.2.0	o__Erysipelotrichales	189	553	1562	362	171	190	56	474	432	4	105	654	630	2956	222	311	3911	1103	630	9789	402	2732	976	201	690	47	636	136	948	157	1292	4490	211	3499	3265	429	88	3722	4527	60	18	714	2018	51	200	1192	638
5	1.4.2.0.0	f__Erysipelotrichaceae	189	553	1562	362	171	190	56	474	432	4	105	654	630	2956	222	311	3911	1103	630	9789	402	2732	976	201	690	47	636	136	948	157	1292	4490	211	3499	3265	429	88	3722	4527	60	18	714	2018	51	200	1192	638
6	1.4.2.0.0.0	f__Erysipelotrichaceae_unclassified	189	33	29	353	91	173	17	0	151	4	86	101	101	0	213	101	2034	105	66	14	44	88	399	85	125	47	0	130	325	154	537	0	139	278	143	0	56	0	9	0	18	665	1671	41	171	0	62
7	1.4.2.0.0.0.0	f__Erysipelotrichaceae_unclassified	189	33	29	353	91	173	17	0	151	4	86	101	101	0	213	101	2034	105	66	14	44	88	399	85	125	47	0	130	325	154	537	0	139	278	143	0	56	0	9	0	18	665	1671	41	171	0	62
6	1.4.2.0.0.1	g__Bulleidia	0	0	0	0	19	0	0	0	0	0	0	0	0	0	0	0	0	0	0	333	0	0	0	0	0	0	0	0	0	3	3	0	0	5	0	0	19	0	0	0	0	0	0	0	0	0	0
7	1.4.2.0.0.1.0	s__moorei	0	0	0	0	19	0	0	0	0	0	0	0	0	0	0	0	0	0	0	0	0	0	0	0	0	0	0	0	0	3	3	0	0	5	0	0	19	0	0	0	0	0	0	0	0	0	0
7	1.4.2.0.0.1.1	s__p-1630-c5	0	0	0	0	0	0	0	0	0	0	0	0	0	0	0	0	0	0	0	333	0	0	0	0	0	0	0	0	0	0	0	0	0	0	0	0	0	0	0	0	0	0	0	0	0	0	0
6	1.4.2.0.0.2	g__Catenibacterium	0	70	0	0	0	0	0	0	0	0	0	0	0	2956	0	0	0	0	0	8968	0	2325	0	99	0	0	565	0	0	0	0	3269	0	0	2608	22	0	1037	3904	0	0	0	0	0	0	1146	0
7	1.4.2.0.0.2.0	g__Catenibacterium_unclassified	0	70	0	0	0	0	0	0	0	0	0	0	0	2956	0	0	0	0	0	8968	0	2325	0	99	0	0	565	0	0	0	0	3269	0	0	2608	22	0	1037	3904	0	0	0	0	0	0	1146	0
7	1.4.2.0.0.2.1	s__mitsuokai	0	0	0	0	0	0	0	0	0	0	0	0	0	0	0	0	0	0	0	0	0	0	0	0	0	0	0	0	0	0	0	0	0	0	0	0	0	0	0	0	0	0	0	0	0	0	0
6	1.4.2.0.0.3	g__Clostridium	0	23	0	0	0	0	25	124	9	0	0	0	12	0	9	23	81	121	409	0	0	0	0	0	0	0	0	0	0	0	0	0	21	0	0	270	0	0	0	31	0	0	0	0	9	17	0
7	1.4.2.0.0.3.0	s__cocleatum	0	0	0	0	0	0	0	0	0	0	0	0	0	0	0	0	0	0	0	0	0	0	0	0	0	0	0	0	0	0	0	0	0	0	0	28	0	0	0	0	0	0	0	0	0	0	0
7	1.4.2.0.0.3.1	s__ramosum	0	0	0	0	0	0	0	124	9	0	0	0	12	0	9	0	0	121	409	0	0	0	0	0	0	0	0	0	0	0	0	0	0	0	0	242	0	0	0	31	0	0	0	0	9	0	0
7	1.4.2.0.0.3.2	s__saccharogumia	0	0	0	0	0	0	0	0	0	0	0	0	0	0	0	0	0	0	0	0	0	0	0	0	0	0	0	0	0	0	0	0	0	0	0	0	0	0	0	0	0	0	0	0	0	0	0
7	1.4.2.0.0.3.3	s__spiroforme	0	23	0	0	0	0	25	0	0	0	0	0	0	0	0	23	81	0	0	0	0	0	0	0	0	0	0	0	0	0	0	0	21	0	0	0	0	0	0	0	0	0	0	0	0	17	0
6	1.4.2.0.0.4	g__Coprobacillus	0	0	0	0	0	0	5	0	0	0	0	0	0	0	0	0	0	0	0	0	0	41	0	0	0	0	0	0	0	0	0	0	0	0	0	0	0	5	0	0	0	0	0	0	0	3	0
7	1.4.2.0.0.4.0	g__Coprobacillus_unclassified	0	0	0	0	0	0	5	0	0	0	0	0	0	0	0	0	0	0	0	0	0	0	0	0	0	0	0	0	0	0	0	0	0	0	0	0	0	5	0	0	0	0	0	0	0	3	0
7	1.4.2.0.0.4.1	s__cateniformis	0	0	0	0	0	0	0	0	0	0	0	0	0	0	0	0	0	0	0	0	0	41	0	0	0	0	0	0	0	0	0	0	0	0	0	0	0	0	0	0	0	0	0	0	0	0	0
6	1.4.2.0.0.5	g__Eubacterium	0	407	1533	9	61	17	9	312	272	0	8	553	517	0	0	187	1796	877	155	474	312	278	577	7	565	0	46	6	623	0	736	1221	22	3202	514	90	0	2673	599	0	0	8	333	0	0	0	576
7	1.4.2.0.0.5.0	g__Eubacterium_unclassified	0	0	0	0	0	0	0	0	0	0	0	0	0	0	0	0	0	0	0	0	0	0	0	0	0	0	46	0	0	0	0	0	0	0	0	0	0	0	0	0	0	0	0	0	0	0	0
7	1.4.2.0.0.5.1	s__biforme	0	407	1533	0	61	0	0	312	259	0	0	553	517	0	0	187	1793	163	51	474	312	278	577	0	552	0	0	0	623	0	736	1221	0	3202	514	56	0	2673	591	0	0	0	333	0	0	0	576
7	1.4.2.0.0.5.2	s__cylindroides	0	0	0	0	0	0	0	0	0	0	0	0	0	0	0	0	0	714	0	0	0	0	0	0	0	0	0	0	0	0	0	0	0	0	0	0	0	0	0	0	0	0	0	0	0	0	0
7	1.4.2.0.0.5.3	s__dolichum	0	0	0	9	0	17	9	0	13	0	8	0	0	0	0	0	3	0	104	0	0	0	0	7	13	0	0	6	0	0	0	0	22	0	0	34	0	0	8	0	0	8	0	0	0	0	0
6	1.4.2.0.0.6	g__Holdemania	0	20	0	0	0	0	0	38	0	0	11	0	0	0	0	0	0	0	0	0	6	0	0	10	0	0	6	0	0	0	16	0	29	14	0	47	13	7	15	24	0	41	14	10	20	0	0
7	1.4.2.0.0.6.0	g__Holdemania_unclassified	0	20	0	0	0	0	0	38	0	0	11	0	0	0	0	0	0	0	0	0	6	0	0	10	0	0	6	0	0	0	16	0	29	14	0	47	13	7	15	24	0	41	14	10	20	0	0
6	1.4.2.0.0.7	g__cc_115	0	0	0	0	0	0	0	0	0	0	0	0	0	0	0	0	0	0	0	0	40	0	0	0	0	0	19	0	0	0	0	0	0	0	0	0	0	0	0	5	0	0	0	0	0	26	0
7	1.4.2.0.0.7.0	g__cc_115_unclassified	0	0	0	0	0	0	0	0	0	0	0	0	0	0	0	0	0	0	0	0	40	0	0	0	0	0	19	0	0	0	0	0	0	0	0	0	0	0	0	5	0	0	0	0	0	26	0
2	1.5	p__Fusobacteria	0	390	30	0	16	0	3	231	63	0	9	5004	0	0	17	0	7	0	1177	950	0	0	0	4449	293	0	0	49	41	0	10	0	33	0	0	372	0	0	0	6	8242	31	0	0	0	19	0
3	1.5.0	c__Fusobacteriia	0	390	30	0	16	0	3	231	63	0	9	5004	0	0	17	0	7	0	1177	950	0	0	0	4449	293	0	0	49	41	0	10	0	33	0	0	372	0	0	0	6	8242	31	0	0	0	19	0
4	1.5.0.0	o__Fusobacteriales	0	390	30	0	16	0	3	231	63	0	9	5004	0	0	17	0	7	0	1177	950	0	0	0	4449	293	0	0	49	41	0	10	0	33	0	0	372	0	0	0	6	8242	31	0	0	0	19	0
5	1.5.0.0.0	f__Fusobacteriaceae	0	390	30	0	16	0	0	231	63	0	9	5004	0	0	17	0	7	0	1177	950	0	0	0	4449	293	0	0	49	41	0	10	0	33	0	0	372	0	0	0	6	8242	31	0	0	0	19	0
6	1.5.0.0.0.0	f__Fusobacteriaceae_unclassified	0	390	30	0	16	0	0	168	63	0	9	0	0	0	17	0	0	0	2	0	0	0	0	4449	283	0	0	49	0	0	0	0	0	0	0	372	0	0	0	0	18	0	0	0	0	0	0
7	1.5.0.0.0.0.0	f__Fusobacteriaceae_unclassified	0	390	30	0	16	0	0	168	63	0	9	0	0	0	17	0	0	0	2	0	0	0	0	4449	283	0	0	49	0	0	0	0	0	0	0	372	0	0	0	0	18	0	0	0	0	0	0
6	1.5.0.0.0.1	g__Cetobacterium	0	0	0	0	0	0	0	0	0	0	0	5004	0	0	0	0	0	0	0	950	0	0	0	0	0	0	0	0	0	0	0	0	0	0	0	0	0	0	0	0	0	0	0	0	0	0	0
7	1.5.0.0.0.1.0	s__somerae	0	0	0	0	0	0	0	0	0	0	0	5004	0	0	0	0	0	0	0	950	0	0	0	0	0	0	0	0	0	0	0	0	0	0	0	0	0	0	0	0	0	0	0	0	0	0	0
6	1.5.0.0.0.2	g__Fusobacterium	0	0	0	0	0	0	0	63	0	0	0	0	0	0	0	0	7	0	1175	0	0	0	0	0	10	0	0	0	41	0	10	0	33	0	0	0	0	0	0	6	8224	31	0	0	0	19	0
7	1.5.0.0.0.2.0	g__Fusobacterium_unclassified	0	0	0	0	0	0	0	63	0	0	0	0	0	0	0	0	7	0	1175	0	0	0	0	0	10	0	0	0	41	0	10	0	33	0	0	0	0	0	0	6	8224	31	0	0	0	19	0
5	1.5.0.0.1	f__Leptotrichiaceae	0	0	0	0	0	0	3	0	0	0	0	0	0	0	0	0	0	0	0	0	0	0	0	0	0	0	0	0	0	0	0	0	0	0	0	0	0	0	0	0	0	0	0	0	0	0	0
6	1.5.0.0.1.0	g__Sneathia	0	0	0	0	0	0	3	0	0	0	0	0	0	0	0	0	0	0	0	0	0	0	0	0	0	0	0	0	0	0	0	0	0	0	0	0	0	0	0	0	0	0	0	0	0	0	0
7	1.5.0.0.1.0.0	g__Sneathia_unclassified	0	0	0	0	0	0	3	0	0	0	0	0	0	0	0	0	0	0	0	0	0	0	0	0	0	0	0	0	0	0	0	0	0	0	0	0	0	0	0	0	0	0	0	0	0	0	0
2	1.6	p__Lentisphaerae	0	0	0	0	0	0	0	0	0	0	0	0	0	0	0	0	0	0	0	0	0	0	0	0	0	0	0	0	0	0	0	0	0	0	0	0	0	0	0	0	0	0	0	0	0	0	0
3	1.6.0	c__Lentisphaeria	0	0	0	0	0	0	0	0	0	0	0	0	0	0	0	0	0	0	0	0	0	0	0	0	0	0	0	0	0	0	0	0	0	0	0	0	0	0	0	0	0	0	0	0	0	0	0
4	1.6.0.0	o__Victivallales	0	0	0	0	0	0	0	0	0	0	0	0	0	0	0	0	0	0	0	0	0	0	0	0	0	0	0	0	0	0	0	0	0	0	0	0	0	0	0	0	0	0	0	0	0	0	0
5	1.6.0.0.0	f__Victivallaceae	0	0	0	0	0	0	0	0	0	0	0	0	0	0	0	0	0	0	0	0	0	0	0	0	0	0	0	0	0	0	0	0	0	0	0	0	0	0	0	0	0	0	0	0	0	0	0
6	1.6.0.0.0.0	f__Victivallaceae_unclassified	0	0	0	0	0	0	0	0	0	0	0	0	0	0	0	0	0	0	0	0	0	0	0	0	0	0	0	0	0	0	0	0	0	0	0	0	0	0	0	0	0	0	0	0	0	0	0
7	1.6.0.0.0.0.0	f__Victivallaceae_unclassified	0	0	0	0	0	0	0	0	0	0	0	0	0	0	0	0	0	0	0	0	0	0	0	0	0	0	0	0	0	0	0	0	0	0	0	0	0	0	0	0	0	0	0	0	0	0	0
2	1.7	p__Proteobacteria	384	1271	540	1168	133	10070	1415	438	1188	706	187	25126	215	163	86	158	2293	520	1158	657	244	2061	374	110	3072	1427	395	117	599	124	906	289	10362	5994	583	1147	823	4328	46	2437	763	436	439	883	259	146	483
3	1.7.0	c__Alphaproteobacteria	0	0	0	0	0	0	0	0	3	0	0	0	0	0	0	0	0	0	0	0	0	0	0	13	42	10	0	0	0	0	0	0	0	0	0	0	0	0	0	2	0	0	0	0	0	0	0
4	1.7.0.0	o__RF32	0	0	0	0	0	0	0	0	0	0	0	0	0	0	0	0	0	0	0	0	0	0	0	13	42	10	0	0	0	0	0	0	0	0	0	0	0	0	0	2	0	0	0	0	0	0	0
5	1.7.0.0.0	o__RF32_unclassified	0	0	0	0	0	0	0	0	0	0	0	0	0	0	0	0	0	0	0	0	0	0	0	13	42	10	0	0	0	0	0	0	0	0	0	0	0	0	0	2	0	0	0	0	0	0	0
6	1.7.0.0.0.0	o__RF32_unclassified	0	0	0	0	0	0	0	0	0	0	0	0	0	0	0	0	0	0	0	0	0	0	0	13	42	10	0	0	0	0	0	0	0	0	0	0	0	0	0	2	0	0	0	0	0	0	0
7	1.7.0.0.0.0.0	o__RF32_unclassified	0	0	0	0	0	0	0	0	0	0	0	0	0	0	0	0	0	0	0	0	0	0	0	13	42	10	0	0	0	0	0	0	0	0	0	0	0	0	0	2	0	0	0	0	0	0	0
4	1.7.0.1	o__Rhodospirillales	0	0	0	0	0	0	0	0	3	0	0	0	0	0	0	0	0	0	0	0	0	0	0	0	0	0	0	0	0	0	0	0	0	0	0	0	0	0	0	0	0	0	0	0	0	0	0
5	1.7.0.1.0	f__Rhodospirillaceae	0	0	0	0	0	0	0	0	3	0	0	0	0	0	0	0	0	0	0	0	0	0	0	0	0	0	0	0	0	0	0	0	0	0	0	0	0	0	0	0	0	0	0	0	0	0	0
6	1.7.0.1.0.0	f__Rhodospirillaceae_unclassified	0	0	0	0	0	0	0	0	3	0	0	0	0	0	0	0	0	0	0	0	0	0	0	0	0	0	0	0	0	0	0	0	0	0	0	0	0	0	0	0	0	0	0	0	0	0	0
7	1.7.0.1.0.0.0	f__Rhodospirillaceae_unclassified	0	0	0	0	0	0	0	0	3	0	0	0	0	0	0	0	0	0	0	0	0	0	0	0	0	0	0	0	0	0	0	0	0	0	0	0	0	0	0	0	0	0	0	0	0	0	0
3	1.7.1	c__Betaproteobacteria	0	517	21	32	14	319	202	36	0	68	0	0	0	0	0	0	0	35	0	0	0	65	19	16	70	52	38	12	12	23	114	0	304	0	0	32	17	16	0	0	90	0	40	124	14	0	18
4	1.7.1.0	o__Burkholderiales	0	517	21	32	14	319	202	36	0	68	0	0	0	0	0	0	0	35	0	0	0	65	19	16	70	52	38	12	12	23	114	0	304	0	0	32	17	16	0	0	90	0	40	124	14	0	18
5	1.7.1.0.0	f__Alcaligenaceae	0	517	21	22	5	316	202	36	0	68	0	0	0	0	0	0	0	22	0	0	0	60	19	16	66	0	38	12	8	19	0	0	298	0	0	32	0	0	0	0	90	0	32	118	14	0	18
6	1.7.1.0.0.0	g__Sutterella	0	517	21	22	5	316	202	36	0	68	0	0	0	0	0	0	0	22	0	0	0	60	19	16	66	0	38	12	8	19	0	0	298	0	0	32	0	0	0	0	90	0	32	118	14	0	18
7	1.7.1.0.0.0.0	g__Sutterella_unclassified	0	517	21	22	5	316	202	36	0	68	0	0	0	0	0	0	0	22	0	0	0	60	19	16	66	0	38	12	8	19	0	0	298	0	0	32	0	0	0	0	90	0	32	118	14	0	18
5	1.7.1.0.1	f__Comamonadaceae	0	0	0	0	0	3	0	0	0	0	0	0	0	0	0	0	0	0	0	0	0	0	0	0	0	0	0	0	0	0	0	0	0	0	0	0	0	16	0	0	0	0	0	0	0	0	0
6	1.7.1.0.1.0	f__Comamonadaceae_unclassified	0	0	0	0	0	0	0	0	0	0	0	0	0	0	0	0	0	0	0	0	0	0	0	0	0	0	0	0	0	0	0	0	0	0	0	0	0	0	0	0	0	0	0	0	0	0	0
7	1.7.1.0.1.0.0	f__Comamonadaceae_unclassified	0	0	0	0	0	0	0	0	0	0	0	0	0	0	0	0	0	0	0	0	0	0	0	0	0	0	0	0	0	0	0	0	0	0	0	0	0	0	0	0	0	0	0	0	0	0	0
6	1.7.1.0.1.1	g__Comamonas	0	0	0	0	0	3	0	0	0	0	0	0	0	0	0	0	0	0	0	0	0	0	0	0	0	0	0	0	0	0	0	0	0	0	0	0	0	16	0	0	0	0	0	0	0	0	0
7	1.7.1.0.1.1.0	g__Comamonas_unclassified	0	0	0	0	0	3	0	0	0	0	0	0	0	0	0	0	0	0	0	0	0	0	0	0	0	0	0	0	0	0	0	0	0	0	0	0	0	16	0	0	0	0	0	0	0	0	0
5	1.7.1.0.2	f__Oxalobacteraceae	0	0	0	10	9	0	0	0	0	0	0	0	0	0	0	0	0	13	0	0	0	5	0	0	4	47	0	0	4	4	114	0	6	0	0	0	17	0	0	0	0	0	8	0	0	0	0
6	1.7.1.0.2.0	g__Oxalobacter	0	0	0	10	9	0	0	0	0	0	0	0	0	0	0	0	0	13	0	0	0	5	0	0	4	47	0	0	4	4	114	0	6	0	0	0	17	0	0	0	0	0	8	0	0	0	0
7	1.7.1.0.2.0.0	g__Oxalobacter_unclassified	0	0	0	0	0	0	0	0	0	0	0	0	0	0	0	0	0	0	0	0	0	0	0	0	0	0	0	0	0	0	0	0	0	0	0	0	0	0	0	0	0	0	0	0	0	0	0
7	1.7.1.0.2.0.1	s__formigenes	0	0	0	10	9	0	0	0	0	0	0	0	0	0	0	0	0	13	0	0	0	5	0	0	4	47	0	0	4	4	114	0	6	0	0	0	17	0	0	0	0	0	8	0	0	0	0
5	1.7.1.0.3	o__Burkholderiales_unclassified	0	0	0	0	0	0	0	0	0	0	0	0	0	0	0	0	0	0	0	0	0	0	0	0	0	5	0	0	0	0	0	0	0	0	0	0	0	0	0	0	0	0	0	6	0	0	0
6	1.7.1.0.3.0	o__Burkholderiales_unclassified	0	0	0	0	0	0	0	0	0	0	0	0	0	0	0	0	0	0	0	0	0	0	0	0	0	5	0	0	0	0	0	0	0	0	0	0	0	0	0	0	0	0	0	6	0	0	0
7	1.7.1.0.3.0.0	o__Burkholderiales_unclassified	0	0	0	0	0	0	0	0	0	0	0	0	0	0	0	0	0	0	0	0	0	0	0	0	0	5	0	0	0	0	0	0	0	0	0	0	0	0	0	0	0	0	0	6	0	0	0
4	1.7.1.1	o__Neisseriales	0	0	0	0	0	0	0	0	0	0	0	0	0	0	0	0	0	0	0	0	0	0	0	0	0	0	0	0	0	0	0	0	0	0	0	0	0	0	0	0	0	0	0	0	0	0	0
5	1.7.1.1.0	f__Neisseriaceae	0	0	0	0	0	0	0	0	0	0	0	0	0	0	0	0	0	0	0	0	0	0	0	0	0	0	0	0	0	0	0	0	0	0	0	0	0	0	0	0	0	0	0	0	0	0	0
6	1.7.1.1.0.0	g__Eikenella	0	0	0	0	0	0	0	0	0	0	0	0	0	0	0	0	0	0	0	0	0	0	0	0	0	0	0	0	0	0	0	0	0	0	0	0	0	0	0	0	0	0	0	0	0	0	0
7	1.7.1.1.0.0.0	g__Eikenella_unclassified	0	0	0	0	0	0	0	0	0	0	0	0	0	0	0	0	0	0	0	0	0	0	0	0	0	0	0	0	0	0	0	0	0	0	0	0	0	0	0	0	0	0	0	0	0	0	0
3	1.7.2	c__Deltaproteobacteria	0	25	195	93	41	6	34	46	4	10	16	0	0	0	0	0	11	17	0	58	62	54	202	52	122	197	4	88	310	75	18	18	18	45	10	87	20	14	13	186	13	90	46	74	0	12	0
4	1.7.2.0	o__Desulfovibrionales	0	25	195	93	41	6	34	46	4	10	16	0	0	0	0	0	11	17	0	58	62	54	202	52	122	197	4	88	310	75	18	18	18	45	10	87	20	14	13	186	13	90	46	74	0	12	0
5	1.7.2.0.0	f__Desulfovibrionaceae	0	25	195	93	41	6	34	46	4	10	16	0	0	0	0	0	11	17	0	58	62	54	202	52	122	197	4	88	310	75	18	18	18	45	10	87	20	14	13	186	13	90	46	74	0	12	0
6	1.7.2.0.0.0	f__Desulfovibrionaceae_unclassified	0	0	0	9	0	0	0	0	0	0	0	0	0	0	0	0	0	0	0	0	0	0	23	22	10	0	0	0	0	0	0	0	0	0	0	0	0	0	0	0	0	0	0	11	0	0	0
7	1.7.2.0.0.0.0	f__Desulfovibrionaceae_unclassified	0	0	0	9	0	0	0	0	0	0	0	0	0	0	0	0	0	0	0	0	0	0	23	22	10	0	0	0	0	0	0	0	0	0	0	0	0	0	0	0	0	0	0	11	0	0	0
6	1.7.2.0.0.1	g__Bilophila	0	25	16	15	0	6	34	46	4	10	16	0	0	0	0	0	11	0	0	0	10	37	73	30	17	20	0	37	0	21	18	18	18	0	0	10	0	0	0	182	13	90	10	16	0	12	0
7	1.7.2.0.0.1.0	g__Bilophila_unclassified	0	25	16	15	0	6	34	46	4	10	16	0	0	0	0	0	11	0	0	0	10	37	73	30	17	20	0	37	0	21	18	18	18	0	0	10	0	0	0	182	13	90	10	16	0	12	0
6	1.7.2.0.0.2	g__Desulfovibrio	0	0	179	69	41	0	0	0	0	0	0	0	0	0	0	0	0	17	0	58	52	17	106	0	95	177	4	51	310	54	0	0	0	45	10	77	20	14	13	4	0	0	36	47	0	0	0
7	1.7.2.0.0.2.0	g__Desulfovibrio_unclassified	0	0	179	69	41	0	0	0	0	0	0	0	0	0	0	0	0	17	0	58	52	17	106	0	95	177	4	51	310	54	0	0	0	45	10	77	20	14	13	4	0	0	36	47	0	0	0
7	1.7.2.0.0.2.1	s__D168	0	0	0	0	0	0	0	0	0	0	0	0	0	0	0	0	0	0	0	0	0	0	0	0	0	0	0	0	0	0	0	0	0	0	0	0	0	0	0	0	0	0	0	0	0	0	0
3	1.7.3	c__Gammaproteobacteria	384	729	324	1043	78	9745	1179	356	1181	628	171	25126	215	163	86	158	2282	468	1158	599	182	1942	153	29	2838	1168	353	17	277	26	774	271	10040	5949	573	1028	786	4298	33	2249	660	346	353	685	245	134	465
4	1.7.3.0	o__Aeromonadales	0	0	0	0	0	0	0	0	0	0	0	0	0	0	0	0	0	46	0	0	0	0	0	0	0	0	0	0	49	0	0	0	0	0	0	0	0	0	0	0	61	0	0	0	0	0	0
5	1.7.3.0.0	f__Succinivibrionaceae	0	0	0	0	0	0	0	0	0	0	0	0	0	0	0	0	0	46	0	0	0	0	0	0	0	0	0	0	49	0	0	0	0	0	0	0	0	0	0	0	61	0	0	0	0	0	0
6	1.7.3.0.0.0	g__Succinivibrio	0	0	0	0	0	0	0	0	0	0	0	0	0	0	0	0	0	46	0	0	0	0	0	0	0	0	0	0	49	0	0	0	0	0	0	0	0	0	0	0	61	0	0	0	0	0	0
7	1.7.3.0.0.0.0	g__Succinivibrio_unclassified	0	0	0	0	0	0	0	0	0	0	0	0	0	0	0	0	0	46	0	0	0	0	0	0	0	0	0	0	49	0	0	0	0	0	0	0	0	0	0	0	61	0	0	0	0	0	0
4	1.7.3.1	o__Enterobacteriales	384	673	324	1043	78	9713	1179	356	1181	628	171	25126	215	163	86	158	2282	422	1158	599	182	1942	153	29	2815	1168	353	17	199	17	774	271	10026	5949	505	1028	786	3775	33	2232	599	346	353	685	219	134	424
5	1.7.3.1.0	f__Enterobacteriaceae	384	673	324	1043	78	9713	1179	356	1181	628	171	25126	215	163	86	158	2282	422	1158	599	182	1942	153	29	2815	1168	353	17	199	17	774	271	10026	5949	505	1028	786	3775	33	2232	599	346	353	685	219	134	424
6	1.7.3.1.0.0	f__Enterobacteriaceae_unclassified	294	267	294	1032	78	7645	958	356	938	434	171	23152	164	121	86	98	1359	422	1100	599	134	1848	78	29	2664	1073	34	17	156	17	590	186	4665	1785	147	717	749	1604	9	1479	599	289	249	504	207	134	237
7	1.7.3.1.0.0.0	f__Enterobacteriaceae_unclassified	294	267	294	1032	78	7645	958	356	938	434	171	23152	164	121	86	98	1359	422	1100	599	134	1848	78	29	2664	1073	34	17	156	17	590	186	4665	1785	147	717	749	1604	9	1479	599	289	249	504	207	134	237
6	1.7.3.1.0.1	g__Citrobacter	0	0	0	0	0	0	0	0	0	0	0	0	0	0	0	0	0	0	0	0	0	0	0	0	0	0	0	0	0	0	0	0	718	0	0	0	0	0	0	0	0	0	0	0	0	0	0
7	1.7.3.1.0.1.0	g__Citrobacter_unclassified	0	0	0	0	0	0	0	0	0	0	0	0	0	0	0	0	0	0	0	0	0	0	0	0	0	0	0	0	0	0	0	0	718	0	0	0	0	0	0	0	0	0	0	0	0	0	0
7	1.7.3.1.0.1.1	s__koseri	0	0	0	0	0	0	0	0	0	0	0	0	0	0	0	0	0	0	0	0	0	0	0	0	0	0	0	0	0	0	0	0	0	0	0	0	0	0	0	0	0	0	0	0	0	0	0
6	1.7.3.1.0.2	g__Cronobacter	0	0	0	0	0	0	0	0	0	0	0	0	0	0	0	0	0	0	0	0	0	0	0	0	0	0	0	0	0	0	0	0	0	0	0	0	0	0	0	0	0	0	0	0	0	0	0
7	1.7.3.1.0.2.0	g__Cronobacter_unclassified	0	0	0	0	0	0	0	0	0	0	0	0	0	0	0	0	0	0	0	0	0	0	0	0	0	0	0	0	0	0	0	0	0	0	0	0	0	0	0	0	0	0	0	0	0	0	0
7	1.7.3.1.0.2.1	s__dublinensis	0	0	0	0	0	0	0	0	0	0	0	0	0	0	0	0	0	0	0	0	0	0	0	0	0	0	0	0	0	0	0	0	0	0	0	0	0	0	0	0	0	0	0	0	0	0	0
7	1.7.3.1.0.2.2	s__sakazakii	0	0	0	0	0	0	0	0	0	0	0	0	0	0	0	0	0	0	0	0	0	0	0	0	0	0	0	0	0	0	0	0	0	0	0	0	0	0	0	0	0	0	0	0	0	0	0
6	1.7.3.1.0.3	g__Enterobacter	0	300	17	0	0	354	94	0	118	107	0	134	51	0	0	40	81	0	0	0	0	0	75	0	79	0	319	0	0	0	40	42	659	2534	182	123	0	716	0	238	0	0	56	76	12	0	0
7	1.7.3.1.0.3.0	g__Enterobacter_unclassified	0	300	17	0	0	354	94	0	118	107	0	134	51	0	0	40	81	0	0	0	0	0	75	0	79	0	319	0	0	0	40	42	659	2534	182	123	0	716	0	238	0	0	56	76	12	0	0
7	1.7.3.1.0.3.1	s__helveticus	0	0	0	0	0	0	0	0	0	0	0	0	0	0	0	0	0	0	0	0	0	0	0	0	0	0	0	0	0	0	0	0	0	0	0	0	0	0	0	0	0	0	0	0	0	0	0
6	1.7.3.1.0.4	g__Escherichia	59	0	0	0	0	1596	0	0	0	87	0	0	0	0	0	0	0	0	0	0	0	94	0	0	0	61	0	0	0	0	80	0	1090	0	0	68	0	191	0	234	0	0	0	0	0	0	0
7	1.7.3.1.0.4.0	g__Escherichia_unclassified	0	0	0	0	0	0	0	0	0	0	0	0	0	0	0	0	0	0	0	0	0	0	0	0	0	0	0	0	0	0	0	0	0	0	0	0	0	0	0	0	0	0	0	0	0	0	0
7	1.7.3.1.0.4.1	s__coli	59	0	0	0	0	1596	0	0	0	87	0	0	0	0	0	0	0	0	0	0	0	94	0	0	0	61	0	0	0	0	80	0	1090	0	0	68	0	191	0	234	0	0	0	0	0	0	0
6	1.7.3.1.0.5	g__Klebsiella	31	106	13	11	0	118	127	0	125	0	0	1488	0	42	0	20	842	0	58	0	48	0	0	0	62	34	0	0	43	0	64	43	2894	1630	176	120	37	1194	24	281	0	57	48	105	0	0	187
7	1.7.3.1.0.5.0	g__Klebsiella_unclassified	31	106	13	11	0	118	127	0	125	0	0	1488	0	42	0	20	842	0	58	0	48	0	0	0	62	34	0	0	43	0	64	43	2894	1630	176	120	37	1194	24	281	0	57	48	105	0	0	187
6	1.7.3.1.0.6	g__Morganella	0	0	0	0	0	0	0	0	0	0	0	0	0	0	0	0	0	0	0	0	0	0	0	0	0	0	0	0	0	0	0	0	0	0	0	0	0	0	0	0	0	0	0	0	0	0	0
7	1.7.3.1.0.6.0	s__morganii	0	0	0	0	0	0	0	0	0	0	0	0	0	0	0	0	0	0	0	0	0	0	0	0	0	0	0	0	0	0	0	0	0	0	0	0	0	0	0	0	0	0	0	0	0	0	0
6	1.7.3.1.0.7	g__Plesiomonas	0	0	0	0	0	0	0	0	0	0	0	0	0	0	0	0	0	0	0	0	0	0	0	0	0	0	0	0	0	0	0	0	0	0	0	0	0	0	0	0	0	0	0	0	0	0	0
7	1.7.3.1.0.7.0	s__shigelloides	0	0	0	0	0	0	0	0	0	0	0	0	0	0	0	0	0	0	0	0	0	0	0	0	0	0	0	0	0	0	0	0	0	0	0	0	0	0	0	0	0	0	0	0	0	0	0
6	1.7.3.1.0.8	g__Proteus	0	0	0	0	0	0	0	0	0	0	0	0	0	0	0	0	0	0	0	0	0	0	0	0	0	0	0	0	0	0	0	0	0	0	0	0	0	0	0	0	0	0	0	0	0	0	0
7	1.7.3.1.0.8.0	g__Proteus_unclassified	0	0	0	0	0	0	0	0	0	0	0	0	0	0	0	0	0	0	0	0	0	0	0	0	0	0	0	0	0	0	0	0	0	0	0	0	0	0	0	0	0	0	0	0	0	0	0
6	1.7.3.1.0.9	g__Providencia	0	0	0	0	0	0	0	0	0	0	0	0	0	0	0	0	0	0	0	0	0	0	0	0	10	0	0	0	0	0	0	0	0	0	0	0	0	0	0	0	0	0	0	0	0	0	0
7	1.7.3.1.0.9.0	g__Providencia_unclassified	0	0	0	0	0	0	0	0	0	0	0	0	0	0	0	0	0	0	0	0	0	0	0	0	10	0	0	0	0	0	0	0	0	0	0	0	0	0	0	0	0	0	0	0	0	0	0
7	1.7.3.1.0.9.1	s__stuartii	0	0	0	0	0	0	0	0	0	0	0	0	0	0	0	0	0	0	0	0	0	0	0	0	0	0	0	0	0	0	0	0	0	0	0	0	0	0	0	0	0	0	0	0	0	0	0
6	1.7.3.1.0.10	g__Serratia	0	0	0	0	0	0	0	0	0	0	0	0	0	0	0	0	0	0	0	0	0	0	0	0	0	0	0	0	0	0	0	0	0	0	0	0	0	70	0	0	0	0	0	0	0	0	0
7	1.7.3.1.0.10.0	g__Serratia_unclassified	0	0	0	0	0	0	0	0	0	0	0	0	0	0	0	0	0	0	0	0	0	0	0	0	0	0	0	0	0	0	0	0	0	0	0	0	0	70	0	0	0	0	0	0	0	0	0
6	1.7.3.1.0.11	g__Shigella	0	0	0	0	0	0	0	0	0	0	0	352	0	0	0	0	0	0	0	0	0	0	0	0	0	0	0	0	0	0	0	0	0	0	0	0	0	0	0	0	0	0	0	0	0	0	0
7	1.7.3.1.0.11.0	g__Shigella_unclassified	0	0	0	0	0	0	0	0	0	0	0	352	0	0	0	0	0	0	0	0	0	0	0	0	0	0	0	0	0	0	0	0	0	0	0	0	0	0	0	0	0	0	0	0	0	0	0
4	1.7.3.2	o__Pasteurellales	0	56	0	0	0	32	0	0	0	0	0	0	0	0	0	0	0	0	0	0	0	0	0	0	23	0	0	0	29	9	0	0	14	0	68	0	0	523	0	0	0	0	0	0	26	0	41
5	1.7.3.2.0	f__Pasteurellaceae	0	56	0	0	0	32	0	0	0	0	0	0	0	0	0	0	0	0	0	0	0	0	0	0	23	0	0	0	29	9	0	0	14	0	68	0	0	523	0	0	0	0	0	0	26	0	41
6	1.7.3.2.0.0	f__Pasteurellaceae_unclassified	0	0	0	0	0	0	0	0	0	0	0	0	0	0	0	0	0	0	0	0	0	0	0	0	0	0	0	0	0	0	0	0	0	0	0	0	0	0	0	0	0	0	0	0	0	0	0
7	1.7.3.2.0.0.0	f__Pasteurellaceae_unclassified	0	0	0	0	0	0	0	0	0	0	0	0	0	0	0	0	0	0	0	0	0	0	0	0	0	0	0	0	0	0	0	0	0	0	0	0	0	0	0	0	0	0	0	0	0	0	0
6	1.7.3.2.0.1	g__Actinobacillus	0	0	0	0	0	0	0	0	0	0	0	0	0	0	0	0	0	0	0	0	0	0	0	0	0	0	0	0	0	0	0	0	0	0	0	0	0	8	0	0	0	0	0	0	0	0	0
7	1.7.3.2.0.1.0	g__Actinobacillus_unclassified	0	0	0	0	0	0	0	0	0	0	0	0	0	0	0	0	0	0	0	0	0	0	0	0	0	0	0	0	0	0	0	0	0	0	0	0	0	8	0	0	0	0	0	0	0	0	0
7	1.7.3.2.0.1.1	s__parahaemolyticus	0	0	0	0	0	0	0	0	0	0	0	0	0	0	0	0	0	0	0	0	0	0	0	0	0	0	0	0	0	0	0	0	0	0	0	0	0	0	0	0	0	0	0	0	0	0	0
6	1.7.3.2.0.2	g__Aggregatibacter	0	0	0	0	0	0	0	0	0	0	0	0	0	0	0	0	0	0	0	0	0	0	0	0	0	0	0	0	0	0	0	0	0	0	0	0	0	0	0	0	0	0	0	0	0	0	0
7	1.7.3.2.0.2.0	g__Aggregatibacter_unclassified	0	0	0	0	0	0	0	0	0	0	0	0	0	0	0	0	0	0	0	0	0	0	0	0	0	0	0	0	0	0	0	0	0	0	0	0	0	0	0	0	0	0	0	0	0	0	0
6	1.7.3.2.0.3	g__Haemophilus	0	56	0	0	0	32	0	0	0	0	0	0	0	0	0	0	0	0	0	0	0	0	0	0	23	0	0	0	29	9	0	0	14	0	68	0	0	515	0	0	0	0	0	0	26	0	41
7	1.7.3.2.0.3.0	s__parainfluenzae	0	56	0	0	0	32	0	0	0	0	0	0	0	0	0	0	0	0	0	0	0	0	0	0	23	0	0	0	29	9	0	0	14	0	68	0	0	515	0	0	0	0	0	0	26	0	41
4	1.7.3.3	o__Vibrionales	0	0	0	0	0	0	0	0	0	0	0	0	0	0	0	0	0	0	0	0	0	0	0	0	0	0	0	0	0	0	0	0	0	0	0	0	0	0	0	17	0	0	0	0	0	0	0
5	1.7.3.3.0	f__Pseudoalteromonadaceae	0	0	0	0	0	0	0	0	0	0	0	0	0	0	0	0	0	0	0	0	0	0	0	0	0	0	0	0	0	0	0	0	0	0	0	0	0	0	0	17	0	0	0	0	0	0	0
6	1.7.3.3.0.0	g__Vibrio	0	0	0	0	0	0	0	0	0	0	0	0	0	0	0	0	0	0	0	0	0	0	0	0	0	0	0	0	0	0	0	0	0	0	0	0	0	0	0	17	0	0	0	0	0	0	0
7	1.7.3.3.0.0.0	s__harveyi	0	0	0	0	0	0	0	0	0	0	0	0	0	0	0	0	0	0	0	0	0	0	0	0	0	0	0	0	0	0	0	0	0	0	0	0	0	0	0	17	0	0	0	0	0	0	0
2	1.8	p__Synergistetes	0	0	5	33	19	0	0	0	0	0	0	0	0	0	0	16	0	0	0	0	0	47	0	0	0	4	0	0	13	0	71	0	0	0	0	0	0	0	0	0	0	0	0	0	0	0	0
3	1.8.0	c__Synergistia	0	0	5	33	19	0	0	0	0	0	0	0	0	0	0	16	0	0	0	0	0	47	0	0	0	4	0	0	13	0	71	0	0	0	0	0	0	0	0	0	0	0	0	0	0	0	0
4	1.8.0.0	o__Synergistales	0	0	5	33	19	0	0	0	0	0	0	0	0	0	0	16	0	0	0	0	0	47	0	0	0	4	0	0	13	0	71	0	0	0	0	0	0	0	0	0	0	0	0	0	0	0	0
5	1.8.0.0.0	f__Synergistaceae	0	0	5	33	19	0	0	0	0	0	0	0	0	0	0	16	0	0	0	0	0	47	0	0	0	4	0	0	13	0	71	0	0	0	0	0	0	0	0	0	0	0	0	0	0	0	0
6	1.8.0.0.0.0	g__Cloacibacillus	0	0	0	33	19	0	0	0	0	0	0	0	0	0	0	0	0	0	0	0	0	0	0	0	0	4	0	0	0	0	71	0	0	0	0	0	0	0	0	0	0	0	0	0	0	0	0
7	1.8.0.0.0.0.0	g__Cloacibacillus_unclassified	0	0	0	33	19	0	0	0	0	0	0	0	0	0	0	0	0	0	0	0	0	0	0	0	0	4	0	0	0	0	71	0	0	0	0	0	0	0	0	0	0	0	0	0	0	0	0
6	1.8.0.0.0.1	g__Synergistes	0	0	5	0	0	0	0	0	0	0	0	0	0	0	0	16	0	0	0	0	0	47	0	0	0	0	0	0	13	0	0	0	0	0	0	0	0	0	0	0	0	0	0	0	0	0	0
7	1.8.0.0.0.1.0	g__Synergistes_unclassified	0	0	5	0	0	0	0	0	0	0	0	0	0	0	0	16	0	0	0	0	0	47	0	0	0	0	0	0	13	0	0	0	0	0	0	0	0	0	0	0	0	0	0	0	0	0	0
2	1.9	p__TM7	10	0	7	0	0	6	9	0	0	0	0	0	0	0	0	0	8	0	0	0	0	0	0	0	0	0	0	0	0	0	0	0	0	31	0	0	0	15	0	0	2	10	0	0	18	0	0
3	1.9.0	c__TM7-3	10	0	7	0	0	6	9	0	0	0	0	0	0	0	0	0	8	0	0	0	0	0	0	0	0	0	0	0	0	0	0	0	0	31	0	0	0	15	0	0	2	10	0	0	18	0	0
4	1.9.0.0	c__TM7-3_unclassified	10	0	7	0	0	6	9	0	0	0	0	0	0	0	0	0	0	0	0	0	0	0	0	0	0	0	0	0	0	0	0	0	0	31	0	0	0	15	0	0	0	10	0	0	18	0	0
5	1.9.0.0.0	c__TM7-3_unclassified	10	0	7	0	0	6	9	0	0	0	0	0	0	0	0	0	0	0	0	0	0	0	0	0	0	0	0	0	0	0	0	0	0	31	0	0	0	15	0	0	0	10	0	0	18	0	0
6	1.9.0.0.0.0	c__TM7-3_unclassified	10	0	7	0	0	6	9	0	0	0	0	0	0	0	0	0	0	0	0	0	0	0	0	0	0	0	0	0	0	0	0	0	0	31	0	0	0	15	0	0	0	10	0	0	18	0	0
7	1.9.0.0.0.0.0	c__TM7-3_unclassified	10	0	7	0	0	6	9	0	0	0	0	0	0	0	0	0	0	0	0	0	0	0	0	0	0	0	0	0	0	0	0	0	0	31	0	0	0	15	0	0	0	10	0	0	18	0	0
4	1.9.0.1	o__CW040	0	0	0	0	0	0	0	0	0	0	0	0	0	0	0	0	8	0	0	0	0	0	0	0	0	0	0	0	0	0	0	0	0	0	0	0	0	0	0	0	2	0	0	0	0	0	0
5	1.9.0.1.0	o__CW040_unclassified	0	0	0	0	0	0	0	0	0	0	0	0	0	0	0	0	8	0	0	0	0	0	0	0	0	0	0	0	0	0	0	0	0	0	0	0	0	0	0	0	2	0	0	0	0	0	0
6	1.9.0.1.0.0	o__CW040_unclassified	0	0	0	0	0	0	0	0	0	0	0	0	0	0	0	0	8	0	0	0	0	0	0	0	0	0	0	0	0	0	0	0	0	0	0	0	0	0	0	0	2	0	0	0	0	0	0
7	1.9.0.1.0.0.0	o__CW040_unclassified	0	0	0	0	0	0	0	0	0	0	0	0	0	0	0	0	8	0	0	0	0	0	0	0	0	0	0	0	0	0	0	0	0	0	0	0	0	0	0	0	2	0	0	0	0	0	0
4	1.9.0.2	o__I025	0	0	0	0	0	0	0	0	0	0	0	0	0	0	0	0	0	0	0	0	0	0	0	0	0	0	0	0	0	0	0	0	0	0	0	0	0	0	0	0	0	0	0	0	0	0	0
5	1.9.0.2.0	f__Rs-045	0	0	0	0	0	0	0	0	0	0	0	0	0	0	0	0	0	0	0	0	0	0	0	0	0	0	0	0	0	0	0	0	0	0	0	0	0	0	0	0	0	0	0	0	0	0	0
6	1.9.0.2.0.0	f__Rs-045_unclassified	0	0	0	0	0	0	0	0	0	0	0	0	0	0	0	0	0	0	0	0	0	0	0	0	0	0	0	0	0	0	0	0	0	0	0	0	0	0	0	0	0	0	0	0	0	0	0
7	1.9.0.2.0.0.0	f__Rs-045_unclassified	0	0	0	0	0	0	0	0	0	0	0	0	0	0	0	0	0	0	0	0	0	0	0	0	0	0	0	0	0	0	0	0	0	0	0	0	0	0	0	0	0	0	0	0	0	0	0
2	1.10	p__Tenericutes	0	0	0	0	52	0	0	0	12	7	0	0	0	0	0	11	0	0	0	37	52	21	0	0	0	53	0	0	45	46	213	0	0	387	16	0	0	61	1028	0	0	0	144	0	0	0	0
3	1.10.0	c__Mollicutes	0	0	0	0	52	0	0	0	12	7	0	0	0	0	0	11	0	0	0	37	52	21	0	0	0	53	0	0	45	46	213	0	0	387	16	0	0	61	1028	0	0	0	144	0	0	0	0
4	1.10.0.0	o__RF39	0	0	0	0	52	0	0	0	12	7	0	0	0	0	0	11	0	0	0	37	52	21	0	0	0	53	0	0	45	46	213	0	0	387	16	0	0	61	1028	0	0	0	144	0	0	0	0
5	1.10.0.0.0	o__RF39_unclassified	0	0	0	0	52	0	0	0	12	7	0	0	0	0	0	11	0	0	0	37	52	21	0	0	0	53	0	0	45	46	213	0	0	387	16	0	0	61	1028	0	0	0	144	0	0	0	0
6	1.10.0.0.0.0	o__RF39_unclassified	0	0	0	0	52	0	0	0	12	7	0	0	0	0	0	11	0	0	0	37	52	21	0	0	0	53	0	0	45	46	213	0	0	387	16	0	0	61	1028	0	0	0	144	0	0	0	0
7	1.10.0.0.0.0.0	o__RF39_unclassified	0	0	0	0	52	0	0	0	12	7	0	0	0	0	0	11	0	0	0	37	52	21	0	0	0	53	0	0	45	46	213	0	0	387	16	0	0	61	1028	0	0	0	144	0	0	0	0
3	1.10.1	c__RF3	0	0	0	0	0	0	0	0	0	0	0	0	0	0	0	0	0	0	0	0	0	0	0	0	0	0	0	0	0	0	0	0	0	0	0	0	0	0	0	0	0	0	0	0	0	0	0
4	1.10.1.0	o__ML615J-28	0	0	0	0	0	0	0	0	0	0	0	0	0	0	0	0	0	0	0	0	0	0	0	0	0	0	0	0	0	0	0	0	0	0	0	0	0	0	0	0	0	0	0	0	0	0	0
5	1.10.1.0.0	o__ML615J-28_unclassified	0	0	0	0	0	0	0	0	0	0	0	0	0	0	0	0	0	0	0	0	0	0	0	0	0	0	0	0	0	0	0	0	0	0	0	0	0	0	0	0	0	0	0	0	0	0	0
6	1.10.1.0.0.0	o__ML615J-28_unclassified	0	0	0	0	0	0	0	0	0	0	0	0	0	0	0	0	0	0	0	0	0	0	0	0	0	0	0	0	0	0	0	0	0	0	0	0	0	0	0	0	0	0	0	0	0	0	0
7	1.10.1.0.0.0.0	o__ML615J-28_unclassified	0	0	0	0	0	0	0	0	0	0	0	0	0	0	0	0	0	0	0	0	0	0	0	0	0	0	0	0	0	0	0	0	0	0	0	0	0	0	0	0	0	0	0	0	0	0	0
2	1.11	p__Verrucomicrobia	0	58	0	4210	2519	7	0	0	0	0	744	72	38	48	0	0	100	938	20429	0	677	2561	0	635	0	6824	355	2	135	29	0	0	0	12660	0	111	17	0	993	5	0	0	4563	0	0	970	7
3	1.11.0	c__Opitutae	0	0	0	0	0	0	0	0	0	0	0	0	0	0	0	0	0	0	0	0	0	0	0	0	0	0	0	0	0	0	0	0	0	0	0	0	0	0	0	0	0	0	0	0	0	0	0
4	1.11.0.0	o__Cerasicoccales	0	0	0	0	0	0	0	0	0	0	0	0	0	0	0	0	0	0	0	0	0	0	0	0	0	0	0	0	0	0	0	0	0	0	0	0	0	0	0	0	0	0	0	0	0	0	0
5	1.11.0.0.0	f__Cerasicoccaceae	0	0	0	0	0	0	0	0	0	0	0	0	0	0	0	0	0	0	0	0	0	0	0	0	0	0	0	0	0	0	0	0	0	0	0	0	0	0	0	0	0	0	0	0	0	0	0
6	1.11.0.0.0.0	f__Cerasicoccaceae_unclassified	0	0	0	0	0	0	0	0	0	0	0	0	0	0	0	0	0	0	0	0	0	0	0	0	0	0	0	0	0	0	0	0	0	0	0	0	0	0	0	0	0	0	0	0	0	0	0
7	1.11.0.0.0.0.0	f__Cerasicoccaceae_unclassified	0	0	0	0	0	0	0	0	0	0	0	0	0	0	0	0	0	0	0	0	0	0	0	0	0	0	0	0	0	0	0	0	0	0	0	0	0	0	0	0	0	0	0	0	0	0	0
3	1.11.1	c__Verrucomicrobiae	0	58	0	4210	2519	7	0	0	0	0	744	72	38	48	0	0	100	938	20429	0	677	2561	0	635	0	6824	355	2	135	29	0	0	0	12660	0	111	17	0	993	5	0	0	4563	0	0	970	7
4	1.11.1.0	o__Verrucomicrobiales	0	58	0	4210	2519	7	0	0	0	0	744	72	38	48	0	0	100	938	20429	0	677	2561	0	635	0	6824	355	2	135	29	0	0	0	12660	0	111	17	0	993	5	0	0	4563	0	0	970	7
5	1.11.1.0.0	f__Verrucomicrobiaceae	0	58	0	4210	2519	7	0	0	0	0	744	72	38	48	0	0	100	938	20429	0	677	2561	0	635	0	6824	355	2	135	29	0	0	0	12660	0	111	17	0	993	5	0	0	4563	0	0	970	7
6	1.11.1.0.0.0	g__Akkermansia	0	58	0	4210	2519	7	0	0	0	0	744	72	38	48	0	0	100	938	20429	0	677	2561	0	635	0	6824	355	0	135	29	0	0	0	12660	0	111	17	0	993	5	0	0	4563	0	0	970	7
7	1.11.1.0.0.0.0	s__muciniphila	0	58	0	4210	2519	7	0	0	0	0	744	72	38	48	0	0	100	938	20429	0	677	2561	0	635	0	6824	355	0	135	29	0	0	0	12660	0	111	17	0	993	5	0	0	4563	0	0	970	7
6	1.11.1.0.0.1	g__Haloferula	0	0	0	0	0	0	0	0	0	0	0	0	0	0	0	0	0	0	0	0	0	0	0	0	0	0	0	2	0	0	0	0	0	0	0	0	0	0	0	0	0	0	0	0	0	0	0
7	1.11.1.0.0.1.0	s__sargassicola	0	0	0	0	0	0	0	0	0	0	0	0	0	0	0	0	0	0	0	0	0	0	0	0	0	0	0	2	0	0	0	0	0	0	0	0	0	0	0	0	0	0	0	0	0	0	0
[truncated: 9 more columns]
