# Supplementary material for: A randomized trial to evaluate the impact of copra meal hydrolysate on gastrointestinal symptoms and gut microbiome
Source: PeerJ. 2021 Sep 15;9:e12158. doi: 10.7717/peerj.12158 (PMC8449532; doi:10.7717/peerj.12158)
Supplement: Supplemental Information 8 [file peerj-09-12158-s008.xls]

## Sheet: Sheet1
Supplemental Table S7 Metadata and read count of all participants at washout period.
			Placebo																				CMH 3 g																			CMH 5 g
level	taxtree	tip	Control-1	Control-2	Control-3	Control-4	Control-5	Control-6	Control-7	Control-8	Control-9	Control-10	Control-11	Control-12	Control-13	Control-14	Control-15	Control-16	Control-17	Control-18	Control-19	Control-20	3CMH-1	3CMH-2	3CMH-3	3CMH-4	3CMH-5	3CMH-6	3CMH-7	3CMH-8	3CMH-9	3CMH-10	3CMH-11	3CMH-12	3CMH-13	3CMH-14	3CMH-15	3CMH-16	3CMH-17	3CMH-18	3CMH-19	5CMH-1	5CMH-2	5CMH-3	5CMH-4	5CMH-5	5CMH-6	5CMH-7	5CMH-8
0		root	46198	29517	39198	60612	36195	50009	30790	54081	50541	53533	47933	57232	54263	36547	33365	21035	31333	41507	34943	48951	50909	38218	48384	50485	34113	33328	43226	57561	39060	51594	41322	49163	58116	38433	43074	29895	40285	46279	55257	24581	42616	48882	44451	42597	32762	44982	50271
1	0	k__Archaea	0	0	183	0	0	0	0	0	0	0	0	96	0	0	0	154	0	0	0	12	213	206	0	0	0	0	75	0	46	0	0	0	0	0	0	0	0	63	34	0	0	0	0	0	0	0	0
2	0.0	p__Euryarchaeota	0	0	183	0	0	0	0	0	0	0	0	96	0	0	0	154	0	0	0	12	213	206	0	0	0	0	75	0	46	0	0	0	0	0	0	0	0	63	34	0	0	0	0	0	0	0	0
3	0.0.0	c__Methanobacteria	0	0	183	0	0	0	0	0	0	0	0	96	0	0	0	154	0	0	0	12	213	206	0	0	0	0	75	0	46	0	0	0	0	0	0	0	0	63	34	0	0	0	0	0	0	0	0
4	0.0.0.0	o__Methanobacteriales	0	0	183	0	0	0	0	0	0	0	0	96	0	0	0	154	0	0	0	12	213	206	0	0	0	0	75	0	46	0	0	0	0	0	0	0	0	63	34	0	0	0	0	0	0	0	0
5	0.0.0.0.0	f__Methanobacteriaceae	0	0	183	0	0	0	0	0	0	0	0	96	0	0	0	154	0	0	0	12	213	206	0	0	0	0	75	0	46	0	0	0	0	0	0	0	0	63	34	0	0	0	0	0	0	0	0
6	0.0.0.0.0.0	g__Methanobrevibacter	0	0	183	0	0	0	0	0	0	0	0	96	0	0	0	154	0	0	0	12	213	193	0	0	0	0	0	0	46	0	0	0	0	0	0	0	0	63	34	0	0	0	0	0	0	0	0
7	0.0.0.0.0.0.0	g__Methanobrevibacter_unclassified	0	0	183	0	0	0	0	0	0	0	0	96	0	0	0	154	0	0	0	12	213	193	0	0	0	0	0	0	46	0	0	0	0	0	0	0	0	63	34	0	0	0	0	0	0	0	0
6	0.0.0.0.0.1	g__Methanosphaera	0	0	0	0	0	0	0	0	0	0	0	0	0	0	0	0	0	0	0	0	0	13	0	0	0	0	75	0	0	0	0	0	0	0	0	0	0	0	0	0	0	0	0	0	0	0	0
7	0.0.0.0.0.1.0	g__Methanosphaera_unclassified	0	0	0	0	0	0	0	0	0	0	0	0	0	0	0	0	0	0	0	0	0	13	0	0	0	0	75	0	0	0	0	0	0	0	0	0	0	0	0	0	0	0	0	0	0	0	0
1	1	k__Bacteria	46198	29517	39015	60612	36195	50009	30790	54081	50541	53533	47933	57136	54263	36547	33365	20881	31333	41507	34943	48939	50696	38012	48384	50485	34113	33328	43151	57561	39014	51594	41322	49163	58116	38433	43074	29895	40285	46216	55223	24581	42616	48882	44451	42597	32762	44982	50271
2	1.0	k__Bacteria_unclassified	0	0	0	0	0	0	0	0	0	0	0	0	0	0	0	0	0	0	0	0	0	0	0	0	0	0	0	2	0	2	0	0	0	0	2	0	0	0	0	0	0	0	0	0	0	0	0
3	1.0.0	k__Bacteria_unclassified	0	0	0	0	0	0	0	0	0	0	0	0	0	0	0	0	0	0	0	0	0	0	0	0	0	0	0	2	0	2	0	0	0	0	2	0	0	0	0	0	0	0	0	0	0	0	0
4	1.0.0.0	k__Bacteria_unclassified	0	0	0	0	0	0	0	0	0	0	0	0	0	0	0	0	0	0	0	0	0	0	0	0	0	0	0	2	0	2	0	0	0	0	2	0	0	0	0	0	0	0	0	0	0	0	0
5	1.0.0.0.0	k__Bacteria_unclassified	0	0	0	0	0	0	0	0	0	0	0	0	0	0	0	0	0	0	0	0	0	0	0	0	0	0	0	2	0	2	0	0	0	0	2	0	0	0	0	0	0	0	0	0	0	0	0
6	1.0.0.0.0.0	k__Bacteria_unclassified	0	0	0	0	0	0	0	0	0	0	0	0	0	0	0	0	0	0	0	0	0	0	0	0	0	0	0	2	0	2	0	0	0	0	2	0	0	0	0	0	0	0	0	0	0	0	0
7	1.0.0.0.0.0.0	k__Bacteria_unclassified	0	0	0	0	0	0	0	0	0	0	0	0	0	0	0	0	0	0	0	0	0	0	0	0	0	0	0	2	0	2	0	0	0	0	2	0	0	0	0	0	0	0	0	0	0	0	0
2	1.1	p__Actinobacteria	2951	98	1403	357	8522	2972	0	936	1501	6692	6455	553	3096	135	164	71	0	2842	104	5640	3447	383	643	2629	2158	751	3002	1926	476	969	2188	6163	797	85	367	132	1369	2018	45	1598	1006	530	65	120	45	5232	668
3	1.1.0	c__Actinobacteria	2951	51	1351	332	8352	2948	0	870	1412	6612	6385	478	2915	0	0	0	0	2569	59	5252	3365	272	493	2191	2141	735	2963	1926	476	969	2143	6071	797	35	254	0	1259	1321	0	1536	679	464	0	120	0	5232	620
4	1.1.0.0	c__Actinobacteria_unclassified	0	0	0	0	0	0	0	0	0	0	0	0	0	0	0	0	0	0	0	0	0	0	0	0	0	0	0	0	0	0	0	0	0	0	0	0	0	0	0	0	0	0	0	0	0	0	0
5	1.1.0.0.0	c__Actinobacteria_unclassified	0	0	0	0	0	0	0	0	0	0	0	0	0	0	0	0	0	0	0	0	0	0	0	0	0	0	0	0	0	0	0	0	0	0	0	0	0	0	0	0	0	0	0	0	0	0	0
6	1.1.0.0.0.0	c__Actinobacteria_unclassified	0	0	0	0	0	0	0	0	0	0	0	0	0	0	0	0	0	0	0	0	0	0	0	0	0	0	0	0	0	0	0	0	0	0	0	0	0	0	0	0	0	0	0	0	0	0	0
7	1.1.0.0.0.0.0	c__Actinobacteria_unclassified	0	0	0	0	0	0	0	0	0	0	0	0	0	0	0	0	0	0	0	0	0	0	0	0	0	0	0	0	0	0	0	0	0	0	0	0	0	0	0	0	0	0	0	0	0	0	0
4	1.1.0.1	o__Actinomycetales	0	0	25	0	0	0	0	13	18	21	17	0	0	0	0	0	0	15	59	9	0	0	2	0	0	0	0	0	0	0	13	25	0	35	91	0	0	11	0	15	0	0	0	0	0	0	6
5	1.1.0.1.0	f__Actinomycetaceae	0	0	0	0	0	0	0	0	0	0	0	0	0	0	0	0	0	15	40	0	0	0	0	0	0	0	0	0	0	0	0	0	0	0	0	0	0	0	0	0	0	0	0	0	0	0	0
6	1.1.0.1.0.0	g__Actinomyces	0	0	0	0	0	0	0	0	0	0	0	0	0	0	0	0	0	15	40	0	0	0	0	0	0	0	0	0	0	0	0	0	0	0	0	0	0	0	0	0	0	0	0	0	0	0	0
7	1.1.0.1.0.0.0	g__Actinomyces_unclassified	0	0	0	0	0	0	0	0	0	0	0	0	0	0	0	0	0	15	40	0	0	0	0	0	0	0	0	0	0	0	0	0	0	0	0	0	0	0	0	0	0	0	0	0	0	0	0
6	1.1.0.1.0.1	g__Varibaculum	0	0	0	0	0	0	0	0	0	0	0	0	0	0	0	0	0	0	0	0	0	0	0	0	0	0	0	0	0	0	0	0	0	0	0	0	0	0	0	0	0	0	0	0	0	0	0
7	1.1.0.1.0.1.0	g__Varibaculum_unclassified	0	0	0	0	0	0	0	0	0	0	0	0	0	0	0	0	0	0	0	0	0	0	0	0	0	0	0	0	0	0	0	0	0	0	0	0	0	0	0	0	0	0	0	0	0	0	0
5	1.1.0.1.1	f__Corynebacteriaceae	0	0	25	0	0	0	0	0	0	0	0	0	0	0	0	0	0	0	0	9	0	0	0	0	0	0	0	0	0	0	0	0	0	0	0	0	0	11	0	15	0	0	0	0	0	0	6
6	1.1.0.1.1.0	g__Corynebacterium	0	0	25	0	0	0	0	0	0	0	0	0	0	0	0	0	0	0	0	9	0	0	0	0	0	0	0	0	0	0	0	0	0	0	0	0	0	11	0	15	0	0	0	0	0	0	6
7	1.1.0.1.1.0.0	g__Corynebacterium_unclassified	0	0	17	0	0	0	0	0	0	0	0	0	0	0	0	0	0	0	0	0	0	0	0	0	0	0	0	0	0	0	0	0	0	0	0	0	0	0	0	0	0	0	0	0	0	0	0
7	1.1.0.1.1.0.1	s__durum	0	0	8	0	0	0	0	0	0	0	0	0	0	0	0	0	0	0	0	9	0	0	0	0	0	0	0	0	0	0	0	0	0	0	0	0	0	11	0	15	0	0	0	0	0	0	6
7	1.1.0.1.1.0.2	s__simulans	0	0	0	0	0	0	0	0	0	0	0	0	0	0	0	0	0	0	0	0	0	0	0	0	0	0	0	0	0	0	0	0	0	0	0	0	0	0	0	0	0	0	0	0	0	0	0
7	1.1.0.1.1.0.3	s__variabile	0	0	0	0	0	0	0	0	0	0	0	0	0	0	0	0	0	0	0	0	0	0	0	0	0	0	0	0	0	0	0	0	0	0	0	0	0	0	0	0	0	0	0	0	0	0	0
5	1.1.0.1.2	f__Dietziaceae	0	0	0	0	0	0	0	0	0	0	0	0	0	0	0	0	0	0	0	0	0	0	0	0	0	0	0	0	0	0	0	0	0	0	0	0	0	0	0	0	0	0	0	0	0	0	0
6	1.1.0.1.2.0	g__Dietzia	0	0	0	0	0	0	0	0	0	0	0	0	0	0	0	0	0	0	0	0	0	0	0	0	0	0	0	0	0	0	0	0	0	0	0	0	0	0	0	0	0	0	0	0	0	0	0
7	1.1.0.1.2.0.0	g__Dietzia_unclassified	0	0	0	0	0	0	0	0	0	0	0	0	0	0	0	0	0	0	0	0	0	0	0	0	0	0	0	0	0	0	0	0	0	0	0	0	0	0	0	0	0	0	0	0	0	0	0
5	1.1.0.1.3	f__Micrococcaceae	0	0	0	0	0	0	0	13	18	21	17	0	0	0	0	0	0	0	19	0	0	0	0	0	0	0	0	0	0	0	13	25	0	35	91	0	0	0	0	0	0	0	0	0	0	0	0
6	1.1.0.1.3.0	g__Rothia	0	0	0	0	0	0	0	13	18	21	17	0	0	0	0	0	0	0	19	0	0	0	0	0	0	0	0	0	0	0	13	25	0	35	91	0	0	0	0	0	0	0	0	0	0	0	0
7	1.1.0.1.3.0.0	s__dentocariosa	0	0	0	0	0	0	0	0	0	0	0	0	0	0	0	0	0	0	0	0	0	0	0	0	0	0	0	0	0	0	0	0	0	0	0	0	0	0	0	0	0	0	0	0	0	0	0
7	1.1.0.1.3.0.1	s__mucilaginosa	0	0	0	0	0	0	0	13	18	21	17	0	0	0	0	0	0	0	19	0	0	0	0	0	0	0	0	0	0	0	13	25	0	35	91	0	0	0	0	0	0	0	0	0	0	0	0
5	1.1.0.1.4	o__Actinomycetales_unclassified	0	0	0	0	0	0	0	0	0	0	0	0	0	0	0	0	0	0	0	0	0	0	2	0	0	0	0	0	0	0	0	0	0	0	0	0	0	0	0	0	0	0	0	0	0	0	0
6	1.1.0.1.4.0	o__Actinomycetales_unclassified	0	0	0	0	0	0	0	0	0	0	0	0	0	0	0	0	0	0	0	0	0	0	2	0	0	0	0	0	0	0	0	0	0	0	0	0	0	0	0	0	0	0	0	0	0	0	0
7	1.1.0.1.4.0.0	o__Actinomycetales_unclassified	0	0	0	0	0	0	0	0	0	0	0	0	0	0	0	0	0	0	0	0	0	0	2	0	0	0	0	0	0	0	0	0	0	0	0	0	0	0	0	0	0	0	0	0	0	0	0
4	1.1.0.2	o__Bifidobacteriales	2951	51	1326	332	8352	2948	0	857	1394	6591	6368	478	2915	0	0	0	0	2554	0	5243	3365	272	491	2191	2141	735	2963	1926	476	969	2130	6046	797	0	163	0	1259	1310	0	1521	679	464	0	120	0	5232	614
5	1.1.0.2.0	f__Bifidobacteriaceae	2951	51	1326	332	8352	2948	0	857	1394	6591	6368	478	2915	0	0	0	0	2554	0	5243	3365	272	491	2191	2141	735	2963	1926	476	969	2130	6046	797	0	163	0	1259	1310	0	1521	679	464	0	120	0	5232	614
6	1.1.0.2.0.0	f__Bifidobacteriaceae_unclassified	0	0	2	0	0	0	0	0	0	0	0	0	0	0	0	0	0	0	0	0	0	0	0	0	0	0	0	0	0	0	0	0	0	0	0	0	0	0	0	0	0	0	0	0	0	0	0
7	1.1.0.2.0.0.0	f__Bifidobacteriaceae_unclassified	0	0	2	0	0	0	0	0	0	0	0	0	0	0	0	0	0	0	0	0	0	0	0	0	0	0	0	0	0	0	0	0	0	0	0	0	0	0	0	0	0	0	0	0	0	0	0
6	1.1.0.2.0.1	g__Bifidobacterium	2951	51	1324	332	8352	2948	0	857	1394	6591	6368	478	2915	0	0	0	0	2554	0	5243	3365	272	491	2191	2141	735	2963	1926	476	969	2130	6046	797	0	163	0	1259	1310	0	1521	679	464	0	120	0	5232	614
7	1.1.0.2.0.1.0	g__Bifidobacterium_unclassified	298	16	1258	9	3420	66	0	0	48	2983	0	0	2838	0	0	0	0	1092	0	1800	0	0	203	1693	774	193	2	45	31	0	597	1478	546	0	163	0	1072	245	0	1014	606	0	0	80	0	80	0
7	1.1.0.2.0.1.1	s__adolescentis	301	0	0	0	4442	748	0	759	1148	1980	6166	332	0	0	0	0	0	0	0	1300	2688	151	252	0	729	435	2368	1117	255	926	1174	4211	0	0	0	0	0	511	0	0	0	140	0	0	0	3483	556
7	1.1.0.2.0.1.2	s__bifidum	1352	0	0	0	0	2038	0	0	77	1099	0	22	0	0	0	0	0	1146	0	0	582	121	0	0	0	0	395	652	0	0	0	32	0	0	0	0	0	58	0	0	0	144	0	0	0	1405	0
7	1.1.0.2.0.1.3	s__breve	0	0	0	63	0	0	0	0	0	12	0	0	0	0	0	0	0	0	0	0	0	0	0	15	0	0	0	0	0	0	0	0	0	0	0	0	0	0	0	0	0	0	0	0	0	0	0
7	1.1.0.2.0.1.4	s__longum	1000	35	66	260	490	96	0	98	121	517	202	124	77	0	0	0	0	316	0	2143	95	0	36	483	638	107	198	112	190	43	359	325	251	0	0	0	187	496	0	507	73	180	0	40	0	264	58
3	1.1.1	c__Coriobacteriia	0	47	52	25	170	24	0	66	89	80	70	75	181	135	164	71	0	273	45	388	82	111	150	438	17	16	39	0	0	0	45	92	0	50	113	132	110	697	45	62	327	66	65	0	45	0	48
4	1.1.1.0	o__Coriobacteriales	0	47	52	25	170	24	0	66	89	80	70	75	181	135	164	71	0	273	45	388	82	111	150	438	17	16	39	0	0	0	45	92	0	50	113	132	110	697	45	62	327	66	65	0	45	0	48
5	1.1.1.0.0	f__Coriobacteriaceae	0	47	52	25	170	24	0	66	89	80	70	75	181	135	164	71	0	273	45	388	82	111	150	438	17	16	39	0	0	0	45	92	0	50	113	132	110	697	45	62	327	66	65	0	45	0	48
6	1.1.1.0.0.0	f__Coriobacteriaceae_unclassified	0	47	49	0	170	24	0	48	89	80	70	65	146	135	0	71	0	61	0	91	82	9	22	219	17	16	39	0	0	0	45	49	0	50	111	0	45	183	45	0	257	55	65	0	0	0	48
7	1.1.1.0.0.0.0	f__Coriobacteriaceae_unclassified	0	47	49	0	170	24	0	48	89	80	70	65	146	135	0	71	0	61	0	91	82	9	22	219	17	16	39	0	0	0	45	49	0	50	111	0	45	183	45	0	257	55	65	0	0	0	48
6	1.1.1.0.0.1	g__Adlercreutzia	0	0	0	0	0	0	0	0	0	0	0	0	0	0	0	0	0	35	0	0	0	0	0	0	0	0	0	0	0	0	0	0	0	0	0	0	0	0	0	0	0	0	0	0	0	0	0
7	1.1.1.0.0.1.0	g__Adlercreutzia_unclassified	0	0	0	0	0	0	0	0	0	0	0	0	0	0	0	0	0	35	0	0	0	0	0	0	0	0	0	0	0	0	0	0	0	0	0	0	0	0	0	0	0	0	0	0	0	0	0
6	1.1.1.0.0.2	g__Atopobium	0	0	3	0	0	0	0	0	0	0	0	10	0	0	0	0	0	0	9	0	0	0	8	0	0	0	0	0	0	0	0	7	0	0	0	0	0	9	0	0	0	11	0	0	0	0	0
7	1.1.1.0.0.2.0	g__Atopobium_unclassified	0	0	0	0	0	0	0	0	0	0	0	10	0	0	0	0	0	0	9	0	0	0	8	0	0	0	0	0	0	0	0	7	0	0	0	0	0	9	0	0	0	11	0	0	0	0	0
7	1.1.1.0.0.2.1	s__vaginae	0	0	3	0	0	0	0	0	0	0	0	0	0	0	0	0	0	0	0	0	0	0	0	0	0	0	0	0	0	0	0	0	0	0	0	0	0	0	0	0	0	0	0	0	0	0	0
6	1.1.1.0.0.3	g__Collinsella	0	0	0	0	0	0	0	0	0	0	0	0	0	0	164	0	0	177	0	280	0	102	120	219	0	0	0	0	0	0	0	0	0	0	2	132	65	505	0	0	0	0	0	0	45	0	0
7	1.1.1.0.0.3.0	g__Collinsella_unclassified	0	0	0	0	0	0	0	0	0	0	0	0	0	0	0	0	0	31	0	0	0	0	0	0	0	0	0	0	0	0	0	0	0	0	0	132	0	0	0	0	0	0	0	0	0	0	0
7	1.1.1.0.0.3.1	s__aerofaciens	0	0	0	0	0	0	0	0	0	0	0	0	0	0	164	0	0	146	0	280	0	102	120	219	0	0	0	0	0	0	0	0	0	0	2	0	65	505	0	0	0	0	0	0	45	0	0
7	1.1.1.0.0.3.2	s__stercoris	0	0	0	0	0	0	0	0	0	0	0	0	0	0	0	0	0	0	0	0	0	0	0	0	0	0	0	0	0	0	0	0	0	0	0	0	0	0	0	0	0	0	0	0	0	0	0
6	1.1.1.0.0.4	g__Eggerthella	0	0	0	25	0	0	0	18	0	0	0	0	0	0	0	0	0	0	36	0	0	0	0	0	0	0	0	0	0	0	0	8	0	0	0	0	0	0	0	62	70	0	0	0	0	0	0
7	1.1.1.0.0.4.0	s__lenta	0	0	0	25	0	0	0	18	0	0	0	0	0	0	0	0	0	0	36	0	0	0	0	0	0	0	0	0	0	0	0	8	0	0	0	0	0	0	0	62	70	0	0	0	0	0	0
6	1.1.1.0.0.5	g__Slackia	0	0	0	0	0	0	0	0	0	0	0	0	35	0	0	0	0	0	0	17	0	0	0	0	0	0	0	0	0	0	0	28	0	0	0	0	0	0	0	0	0	0	0	0	0	0	0
7	1.1.1.0.0.5.0	g__Slackia_unclassified	0	0	0	0	0	0	0	0	0	0	0	0	35	0	0	0	0	0	0	17	0	0	0	0	0	0	0	0	0	0	0	28	0	0	0	0	0	0	0	0	0	0	0	0	0	0	0
2	1.2	p__Bacteroidetes	1593	339	7437	53	1347	445	897	1250	3686	831	61	460	169	173	408	0	383	4718	40	925	4828	3586	1699	2038	903	3451	2645	1195	8114	7290	1872	406	779	544	103	586	11968	432	4181	564	4295	2870	251	6689	32	2673	1204
3	1.2.0	c__Bacteroidia	1593	339	7437	53	1347	445	897	1250	3686	831	61	460	169	173	408	0	383	4718	40	925	4828	3586	1699	2038	903	3451	2645	1195	8114	7290	1872	406	779	544	103	586	11968	432	4181	564	4295	2870	251	6689	32	2673	1204
4	1.2.0.0	o__Bacteroidales	1593	339	7437	53	1347	445	897	1250	3686	831	61	460	169	173	408	0	383	4718	40	925	4828	3586	1699	2038	903	3451	2645	1195	8114	7290	1872	406	779	544	103	586	11968	432	4181	564	4295	2870	251	6689	32	2673	1204
5	1.2.0.0.0	f__Bacteroidaceae	1160	339	6100	50	169	70	620	767	1834	488	26	33	113	117	265	0	13	2207	40	55	1134	2601	359	1480	54	1283	885	1118	1447	3695	1599	330	616	343	15	501	10242	30	1716	498	2483	2220	91	1980	0	2242	694
6	1.2.0.0.0.0	g__Bacteroides	1160	339	6100	50	169	70	620	767	1834	488	26	33	113	117	265	0	13	2207	40	55	1134	2601	359	1480	54	1283	885	1118	1447	3695	1599	330	616	343	15	501	10242	30	1716	498	2483	2220	91	1980	0	2242	694
7	1.2.0.0.0.0.0	g__Bacteroides_unclassified	651	93	2448	45	53	14	433	420	1224	383	16	8	82	34	71	0	0	1355	9	27	547	1196	162	1015	54	815	342	976	828	2946	973	163	226	229	15	126	3049	16	1004	217	1666	2113	34	589	0	575	371
7	1.2.0.0.0.0.1	s__caccae	0	0	2926	0	7	0	56	25	0	0	0	0	0	24	0	0	0	357	0	0	59	143	83	19	0	28	74	45	150	144	24	0	87	76	0	0	91	0	74	53	241	0	0	143	0	105	28
7	1.2.0.0.0.0.2	s__coprophilus	0	0	0	0	0	0	0	0	0	0	0	0	0	0	0	0	0	0	0	0	88	0	0	0	0	0	0	0	380	0	0	0	0	0	0	0	0	0	0	0	66	0	0	398	0	0	0
7	1.2.0.0.0.0.3	s__eggerthii	0	0	42	0	0	0	0	0	97	0	0	0	0	0	0	0	0	0	0	0	58	53	0	0	0	0	151	0	0	0	0	0	22	0	0	0	0	0	0	0	66	0	0	0	0	0	0
7	1.2.0.0.0.0.4	s__fragilis	0	0	489	0	32	0	0	66	304	17	10	15	0	21	0	0	0	0	31	0	0	591	0	31	0	0	0	0	0	0	0	21	0	0	0	0	0	7	31	0	127	107	0	0	0	0	44
7	1.2.0.0.0.0.5	s__ovatus	205	0	119	0	0	0	81	107	67	27	0	0	31	0	41	0	13	219	0	0	0	27	60	86	0	51	124	42	89	284	41	0	68	38	0	0	305	0	176	84	173	0	0	228	0	1345	87
7	1.2.0.0.0.0.6	s__plebeius	0	246	0	0	0	8	0	128	0	20	0	10	0	38	0	0	0	183	0	0	300	52	44	0	0	260	27	0	0	0	0	0	0	0	0	31	5710	7	153	0	0	0	12	575	0	0	164
7	1.2.0.0.0.0.7	s__uniformis	304	0	76	5	77	48	50	21	142	41	0	0	0	0	153	0	0	93	0	28	82	539	10	329	0	129	167	55	0	321	561	146	213	0	0	344	1087	0	278	144	144	0	45	47	0	217	0
5	1.2.0.0.1	f__Barnesiellaceae	80	0	536	3	146	77	37	61	21	10	0	0	0	0	0	0	0	77	0	6	74	16	0	0	0	702	21	0	9	19	38	17	126	17	0	0	186	0	0	0	108	0	0	208	0	0	56
6	1.2.0.0.1.0	f__Barnesiellaceae_unclassified	80	0	536	3	146	77	37	61	21	10	0	0	0	0	0	0	0	77	0	6	74	16	0	0	0	702	21	0	9	19	38	17	126	17	0	0	186	0	0	0	108	0	0	208	0	0	56
7	1.2.0.0.1.0.0	f__Barnesiellaceae_unclassified	80	0	536	3	146	77	37	61	21	10	0	0	0	0	0	0	0	77	0	6	74	16	0	0	0	702	21	0	9	19	38	17	126	17	0	0	186	0	0	0	108	0	0	208	0	0	56
6	1.2.0.0.1.1	g__Barnesiella	0	0	0	0	0	0	0	0	0	0	0	0	0	0	0	0	0	0	0	0	0	0	0	0	0	0	0	0	0	0	0	0	0	0	0	0	0	0	0	0	0	0	0	0	0	0	0
7	1.2.0.0.1.1.0	s__intestinihominis	0	0	0	0	0	0	0	0	0	0	0	0	0	0	0	0	0	0	0	0	0	0	0	0	0	0	0	0	0	0	0	0	0	0	0	0	0	0	0	0	0	0	0	0	0	0	0
5	1.2.0.0.2	f__Odoribacteraceae	0	0	93	0	25	4	50	23	18	0	0	0	0	0	0	0	0	24	0	0	70	146	0	13	0	103	106	0	12	72	17	0	10	0	0	0	201	0	194	0	240	0	0	57	0	0	16
6	1.2.0.0.2.0	g__Butyricimonas	0	0	15	0	19	0	16	0	18	0	0	0	0	0	0	0	0	13	0	0	0	34	0	13	0	9	37	0	12	26	0	0	0	0	0	0	117	0	70	0	28	0	0	21	0	0	0
7	1.2.0.0.2.0.0	g__Butyricimonas_unclassified	0	0	15	0	19	0	16	0	18	0	0	0	0	0	0	0	0	13	0	0	0	34	0	13	0	9	37	0	12	26	0	0	0	0	0	0	117	0	70	0	28	0	0	21	0	0	0
6	1.2.0.0.2.1	g__Odoribacter	0	0	78	0	6	4	34	23	0	0	0	0	0	0	0	0	0	11	0	0	70	112	0	0	0	94	69	0	0	46	17	0	10	0	0	0	84	0	124	0	212	0	0	36	0	0	16
7	1.2.0.0.2.1.0	g__Odoribacter_unclassified	0	0	78	0	6	4	34	23	0	0	0	0	0	0	0	0	0	11	0	0	70	112	0	0	0	94	69	0	0	46	17	0	10	0	0	0	84	0	124	0	212	0	0	36	0	0	16
5	1.2.0.0.3	f__Paraprevotellaceae	0	0	0	0	0	0	0	0	0	0	0	0	0	0	0	0	0	20	0	248	195	13	0	0	251	44	437	0	166	85	20	0	0	0	66	0	0	38	11	0	0	0	30	183	0	0	0
6	1.2.0.0.3.0	f__Paraprevotellaceae_unclassified	0	0	0	0	0	0	0	0	0	0	0	0	0	0	0	0	0	0	0	0	0	13	0	0	0	0	0	0	0	0	0	0	0	0	0	0	0	0	0	0	0	0	30	0	0	0	0
7	1.2.0.0.3.0.0	f__Paraprevotellaceae_unclassified	0	0	0	0	0	0	0	0	0	0	0	0	0	0	0	0	0	0	0	0	0	13	0	0	0	0	0	0	0	0	0	0	0	0	0	0	0	0	0	0	0	0	30	0	0	0	0
6	1.2.0.0.3.1	g__CF231	0	0	0	0	0	0	0	0	0	0	0	0	0	0	0	0	0	0	0	0	0	0	0	0	0	0	0	0	0	0	0	0	0	0	0	0	0	0	11	0	0	0	0	0	0	0	0
7	1.2.0.0.3.1.0	g__CF231_unclassified	0	0	0	0	0	0	0	0	0	0	0	0	0	0	0	0	0	0	0	0	0	0	0	0	0	0	0	0	0	0	0	0	0	0	0	0	0	0	11	0	0	0	0	0	0	0	0
6	1.2.0.0.3.2	g__Paraprevotella	0	0	0	0	0	0	0	0	0	0	0	0	0	0	0	0	0	20	0	10	195	0	0	0	0	44	437	0	166	85	20	0	0	0	0	0	0	2	0	0	0	0	0	183	0	0	0
7	1.2.0.0.3.2.0	g__Paraprevotella_unclassified	0	0	0	0	0	0	0	0	0	0	0	0	0	0	0	0	0	20	0	10	195	0	0	0	0	44	437	0	166	85	20	0	0	0	0	0	0	2	0	0	0	0	0	183	0	0	0
6	1.2.0.0.3.3	g__Prevotella	0	0	0	0	0	0	0	0	0	0	0	0	0	0	0	0	0	0	0	238	0	0	0	0	251	0	0	0	0	0	0	0	0	0	66	0	0	36	0	0	0	0	0	0	0	0	0
7	1.2.0.0.3.3.0	g__Prevotella_unclassified	0	0	0	0	0	0	0	0	0	0	0	0	0	0	0	0	0	0	0	238	0	0	0	0	251	0	0	0	0	0	0	0	0	0	66	0	0	36	0	0	0	0	0	0	0	0	0
5	1.2.0.0.4	f__Porphyromonadaceae	13	0	111	0	15	16	25	18	112	66	0	10	7	23	0	0	0	135	0	0	82	34	20	0	0	364	193	32	71	201	29	6	27	0	0	0	128	6	33	8	75	22	0	51	0	262	21
6	1.2.0.0.4.0	g__Paludibacter	0	0	0	0	0	0	0	0	0	0	0	0	0	0	0	0	0	0	0	0	0	0	0	0	0	2	0	0	0	0	0	0	0	0	0	0	0	0	0	0	0	0	0	0	0	0	0
7	1.2.0.0.4.0.0	g__Paludibacter_unclassified	0	0	0	0	0	0	0	0	0	0	0	0	0	0	0	0	0	0	0	0	0	0	0	0	0	2	0	0	0	0	0	0	0	0	0	0	0	0	0	0	0	0	0	0	0	0	0
6	1.2.0.0.4.1	g__Parabacteroides	13	0	102	0	15	16	25	18	112	66	0	10	7	23	0	0	0	135	0	0	82	34	20	0	0	362	193	32	71	201	29	6	27	0	0	0	128	6	33	8	75	22	0	51	0	262	21
7	1.2.0.0.4.1.0	g__Parabacteroides_unclassified	13	0	102	0	15	16	25	18	112	66	0	10	7	23	0	0	0	135	0	0	82	34	20	0	0	362	164	32	71	201	29	6	27	0	0	0	128	6	33	8	75	22	0	51	0	262	21
7	1.2.0.0.4.1.1	s__distasonis	0	0	0	0	0	0	0	0	0	0	0	0	0	0	0	0	0	0	0	0	0	0	0	0	0	0	0	0	0	0	0	0	0	0	0	0	0	0	0	0	0	0	0	0	0	0	0
7	1.2.0.0.4.1.2	s__gordonii	0	0	0	0	0	0	0	0	0	0	0	0	0	0	0	0	0	0	0	0	0	0	0	0	0	0	29	0	0	0	0	0	0	0	0	0	0	0	0	0	0	0	0	0	0	0	0
6	1.2.0.0.4.2	g__Porphyromonas	0	0	9	0	0	0	0	0	0	0	0	0	0	0	0	0	0	0	0	0	0	0	0	0	0	0	0	0	0	0	0	0	0	0	0	0	0	0	0	0	0	0	0	0	0	0	0
7	1.2.0.0.4.2.0	g__Porphyromonas_unclassified	0	0	9	0	0	0	0	0	0	0	0	0	0	0	0	0	0	0	0	0	0	0	0	0	0	0	0	0	0	0	0	0	0	0	0	0	0	0	0	0	0	0	0	0	0	0	0
5	1.2.0.0.5	f__Prevotellaceae	0	0	28	0	81	0	31	65	22	0	31	395	13	24	0	0	90	1310	0	606	2382	502	48	0	598	24	203	45	6344	2631	0	0	0	88	22	0	0	345	148	0	184	616	100	3718	5	144	63
6	1.2.0.0.5.0	g__Prevotella	0	0	28	0	81	0	31	65	22	0	31	395	13	24	0	0	90	1310	0	606	2382	502	48	0	598	24	203	45	6344	2631	0	0	0	88	22	0	0	345	148	0	184	616	100	3718	5	144	63
7	1.2.0.0.5.0.0	g__Prevotella_unclassified	0	0	28	0	3	0	0	4	22	0	0	2	0	0	0	0	0	0	0	0	0	0	0	0	0	0	0	0	0	4	0	0	0	0	0	0	0	0	25	0	0	13	0	0	0	0	0
7	1.2.0.0.5.0.1	s__copri	0	0	0	0	78	0	31	50	0	0	31	393	13	0	0	0	90	1187	0	529	2382	352	48	0	524	24	203	45	5146	2627	0	0	0	88	0	0	0	345	123	0	176	603	0	3718	5	121	52
7	1.2.0.0.5.0.2	s__stercorea	0	0	0	0	0	0	0	11	0	0	0	0	0	24	0	0	0	123	0	77	0	150	0	0	74	0	0	0	1198	0	0	0	0	0	22	0	0	0	0	0	8	0	100	0	0	23	11
5	1.2.0.0.6	f__Rikenellaceae	340	0	554	0	911	278	134	316	961	267	4	22	36	9	143	0	280	935	0	10	477	7	1272	545	0	733	800	0	40	523	169	53	0	96	0	85	1032	13	2034	58	1205	12	30	492	27	25	354
6	1.2.0.0.6.0	f__Rikenellaceae_unclassified	9	0	49	0	455	16	123	18	23	0	4	0	0	0	17	0	12	432	0	0	49	7	127	477	0	458	284	0	40	82	6	0	0	2	0	3	150	0	1801	9	149	0	0	29	0	25	13
7	1.2.0.0.6.0.0	f__Rikenellaceae_unclassified	9	0	49	0	455	16	123	18	23	0	4	0	0	0	17	0	12	432	0	0	49	7	127	477	0	458	284	0	40	82	6	0	0	2	0	3	150	0	1801	9	149	0	0	29	0	25	13
6	1.2.0.0.6.1	g__AF12	0	0	0	0	0	0	0	0	0	0	0	0	0	0	0	0	0	0	0	0	0	0	0	0	0	0	0	0	0	0	0	0	0	0	0	0	0	0	0	0	0	0	0	0	0	0	0
7	1.2.0.0.6.1.0	g__AF12_unclassified	0	0	0	0	0	0	0	0	0	0	0	0	0	0	0	0	0	0	0	0	0	0	0	0	0	0	0	0	0	0	0	0	0	0	0	0	0	0	0	0	0	0	0	0	0	0	0
6	1.2.0.0.6.2	g__Alistipes	331	0	505	0	456	262	11	298	938	267	0	22	36	9	126	0	268	503	0	10	428	0	1145	68	0	275	516	0	0	441	163	53	0	94	0	82	882	13	233	49	1056	12	30	463	27	0	341
7	1.2.0.0.6.2.0	s__finegoldii	0	0	0	0	23	0	0	0	84	0	0	0	0	0	0	0	0	0	0	0	0	0	0	0	0	0	0	0	0	0	0	0	0	0	0	0	0	0	0	0	95	0	0	0	0	0	0
7	1.2.0.0.6.2.1	s__indistinctus	28	0	87	0	166	0	11	0	31	0	0	0	0	9	0	0	29	70	0	0	0	0	0	0	0	11	172	0	0	125	16	15	0	0	0	0	60	0	210	0	391	0	0	0	9	0	0
7	1.2.0.0.6.2.2	s__massiliensis	0	0	0	0	0	0	0	0	0	0	0	0	0	0	0	0	0	0	0	0	0	0	0	0	0	0	0	0	0	0	0	0	0	0	0	0	0	0	0	0	0	0	0	0	0	0	0
7	1.2.0.0.6.2.3	s__onderdonkii	119	0	81	0	0	0	0	0	0	0	0	0	0	0	126	0	0	59	0	0	62	0	0	68	0	46	52	0	0	0	17	0	0	0	0	0	51	0	0	15	0	0	0	25	0	0	0
7	1.2.0.0.6.2.4	s__putredinis	184	0	337	0	267	262	0	298	823	267	0	22	36	0	0	0	239	374	0	10	366	0	1145	0	0	218	292	0	0	316	130	38	0	94	0	82	771	13	23	34	570	12	30	438	18	0	341
6	1.2.0.0.6.3	g__human	0	0	0	0	0	0	0	0	0	0	0	0	0	0	0	0	0	0	0	0	0	0	0	0	0	0	0	0	0	0	0	0	0	0	0	0	0	0	0	0	0	0	0	0	0	0	0
7	1.2.0.0.6.3.0	s__gut metagenome	0	0	0	0	0	0	0	0	0	0	0	0	0	0	0	0	0	0	0	0	0	0	0	0	0	0	0	0	0	0	0	0	0	0	0	0	0	0	0	0	0	0	0	0	0	0	0
5	1.2.0.0.7	f__S24-7	0	0	0	0	0	0	0	0	715	0	0	0	0	0	0	0	0	0	0	0	0	0	0	0	0	68	0	0	0	64	0	0	0	0	0	0	179	0	45	0	0	0	0	0	0	0	0
6	1.2.0.0.7.0	f__S24-7_unclassified	0	0	0	0	0	0	0	0	715	0	0	0	0	0	0	0	0	0	0	0	0	0	0	0	0	68	0	0	0	64	0	0	0	0	0	0	179	0	45	0	0	0	0	0	0	0	0
7	1.2.0.0.7.0.0	f__S24-7_unclassified	0	0	0	0	0	0	0	0	715	0	0	0	0	0	0	0	0	0	0	0	0	0	0	0	0	68	0	0	0	64	0	0	0	0	0	0	179	0	45	0	0	0	0	0	0	0	0
5	1.2.0.0.8	o__Bacteroidales_unclassified	0	0	15	0	0	0	0	0	3	0	0	0	0	0	0	0	0	10	0	0	414	267	0	0	0	130	0	0	25	0	0	0	0	0	0	0	0	0	0	0	0	0	0	0	0	0	0
6	1.2.0.0.8.0	o__Bacteroidales_unclassified	0	0	15	0	0	0	0	0	3	0	0	0	0	0	0	0	0	10	0	0	414	267	0	0	0	130	0	0	25	0	0	0	0	0	0	0	0	0	0	0	0	0	0	0	0	0	0
7	1.2.0.0.8.0.0	o__Bacteroidales_unclassified	0	0	15	0	0	0	0	0	3	0	0	0	0	0	0	0	0	10	0	0	414	267	0	0	0	130	0	0	25	0	0	0	0	0	0	0	0	0	0	0	0	0	0	0	0	0	0
3	1.2.1	c__Flavobacteriia	0	0	0	0	0	0	0	0	0	0	0	0	0	0	0	0	0	0	0	0	0	0	0	0	0	0	0	0	0	0	0	0	0	0	0	0	0	0	0	0	0	0	0	0	0	0	0
4	1.2.1.0	o__Flavobacteriales	0	0	0	0	0	0	0	0	0	0	0	0	0	0	0	0	0	0	0	0	0	0	0	0	0	0	0	0	0	0	0	0	0	0	0	0	0	0	0	0	0	0	0	0	0	0	0
5	1.2.1.0.0	o__Flavobacteriales_unclassified	0	0	0	0	0	0	0	0	0	0	0	0	0	0	0	0	0	0	0	0	0	0	0	0	0	0	0	0	0	0	0	0	0	0	0	0	0	0	0	0	0	0	0	0	0	0	0
6	1.2.1.0.0.0	o__Flavobacteriales_unclassified	0	0	0	0	0	0	0	0	0	0	0	0	0	0	0	0	0	0	0	0	0	0	0	0	0	0	0	0	0	0	0	0	0	0	0	0	0	0	0	0	0	0	0	0	0	0	0
7	1.2.1.0.0.0.0	o__Flavobacteriales_unclassified	0	0	0	0	0	0	0	0	0	0	0	0	0	0	0	0	0	0	0	0	0	0	0	0	0	0	0	0	0	0	0	0	0	0	0	0	0	0	0	0	0	0	0	0	0	0	0
2	1.3	p__Cyanobacteria	0	0	35	0	0	0	0	0	0	0	0	0	0	0	0	0	0	0	0	0	0	0	0	0	0	421	0	0	7	0	0	0	0	8	0	0	0	0	0	0	0	0	0	0	108	0	0
3	1.3.0	c__4C0d-2	0	0	35	0	0	0	0	0	0	0	0	0	0	0	0	0	0	0	0	0	0	0	0	0	0	421	0	0	7	0	0	0	0	8	0	0	0	0	0	0	0	0	0	0	108	0	0
4	1.3.0.0	o__YS2	0	0	35	0	0	0	0	0	0	0	0	0	0	0	0	0	0	0	0	0	0	0	0	0	0	421	0	0	7	0	0	0	0	8	0	0	0	0	0	0	0	0	0	0	108	0	0
5	1.3.0.0.0	o__YS2_unclassified	0	0	35	0	0	0	0	0	0	0	0	0	0	0	0	0	0	0	0	0	0	0	0	0	0	421	0	0	7	0	0	0	0	8	0	0	0	0	0	0	0	0	0	0	108	0	0
6	1.3.0.0.0.0	o__YS2_unclassified	0	0	35	0	0	0	0	0	0	0	0	0	0	0	0	0	0	0	0	0	0	0	0	0	0	421	0	0	7	0	0	0	0	8	0	0	0	0	0	0	0	0	0	0	108	0	0
7	1.3.0.0.0.0.0	o__YS2_unclassified	0	0	35	0	0	0	0	0	0	0	0	0	0	0	0	0	0	0	0	0	0	0	0	0	0	421	0	0	7	0	0	0	0	8	0	0	0	0	0	0	0	0	0	0	108	0	0
3	1.3.1	c__Chloroplast	0	0	0	0	0	0	0	0	0	0	0	0	0	0	0	0	0	0	0	0	0	0	0	0	0	0	0	0	0	0	0	0	0	0	0	0	0	0	0	0	0	0	0	0	0	0	0
4	1.3.1.0	o__Streptophyta	0	0	0	0	0	0	0	0	0	0	0	0	0	0	0	0	0	0	0	0	0	0	0	0	0	0	0	0	0	0	0	0	0	0	0	0	0	0	0	0	0	0	0	0	0	0	0
5	1.3.1.0.0	o__Streptophyta_unclassified	0	0	0	0	0	0	0	0	0	0	0	0	0	0	0	0	0	0	0	0	0	0	0	0	0	0	0	0	0	0	0	0	0	0	0	0	0	0	0	0	0	0	0	0	0	0	0
6	1.3.1.0.0.0	o__Streptophyta_unclassified	0	0	0	0	0	0	0	0	0	0	0	0	0	0	0	0	0	0	0	0	0	0	0	0	0	0	0	0	0	0	0	0	0	0	0	0	0	0	0	0	0	0	0	0	0	0	0
7	1.3.1.0.0.0.0	o__Streptophyta_unclassified	0	0	0	0	0	0	0	0	0	0	0	0	0	0	0	0	0	0	0	0	0	0	0	0	0	0	0	0	0	0	0	0	0	0	0	0	0	0	0	0	0	0	0	0	0	0	0
2	1.4	p__Firmicutes	41594	28348	18216	58940	19082	43912	22515	48706	40492	45250	39514	47380	50215	35642	32388	17344	30950	33309	32603	40672	41052	28800	41096	44233	30996	25982	35643	54247	30002	40351	36032	41926	48548	37425	42226	28350	26054	37390	48159	21762	27966	43535	44046	35729	32396	36172	45366
3	1.4.0	c__Bacilli	151	414	31	1629	1128	1014	702	2325	1376	2134	3202	14029	2353	64	1142	4525	482	341	6173	3342	417	18	860	305	1230	145	2044	460	166	508	1427	4518	1134	543	1463	363	755	9799	153	305	371	894	242	87	85	10598	1952
4	1.4.0.0	o__Bacillales	0	0	0	0	0	5	21	23	0	0	0	0	0	0	70	0	0	0	0	0	0	0	119	0	0	0	0	0	0	0	0	0	0	0	0	0	0	0	0	0	0	0	0	0	0	0	12
5	1.4.0.0.0	f__Bacillaceae	0	0	0	0	0	0	0	0	0	0	0	0	0	0	70	0	0	0	0	0	0	0	0	0	0	0	0	0	0	0	0	0	0	0	0	0	0	0	0	0	0	0	0	0	0	0	0
6	1.4.0.0.0.0	f__Bacillaceae_unclassified	0	0	0	0	0	0	0	0	0	0	0	0	0	0	0	0	0	0	0	0	0	0	0	0	0	0	0	0	0	0	0	0	0	0	0	0	0	0	0	0	0	0	0	0	0	0	0
7	1.4.0.0.0.0.0	f__Bacillaceae_unclassified	0	0	0	0	0	0	0	0	0	0	0	0	0	0	0	0	0	0	0	0	0	0	0	0	0	0	0	0	0	0	0	0	0	0	0	0	0	0	0	0	0	0	0	0	0	0	0
6	1.4.0.0.0.1	g__Anoxybacillus	0	0	0	0	0	0	0	0	0	0	0	0	0	0	0	0	0	0	0	0	0	0	0	0	0	0	0	0	0	0	0	0	0	0	0	0	0	0	0	0	0	0	0	0	0	0	0
7	1.4.0.0.0.1.0	s__kestanbolensis	0	0	0	0	0	0	0	0	0	0	0	0	0	0	0	0	0	0	0	0	0	0	0	0	0	0	0	0	0	0	0	0	0	0	0	0	0	0	0	0	0	0	0	0	0	0	0
6	1.4.0.0.0.2	g__Bacillus	0	0	0	0	0	0	0	0	0	0	0	0	0	0	70	0	0	0	0	0	0	0	0	0	0	0	0	0	0	0	0	0	0	0	0	0	0	0	0	0	0	0	0	0	0	0	0
7	1.4.0.0.0.2.0	g__Bacillus_unclassified	0	0	0	0	0	0	0	0	0	0	0	0	0	0	70	0	0	0	0	0	0	0	0	0	0	0	0	0	0	0	0	0	0	0	0	0	0	0	0	0	0	0	0	0	0	0	0
6	1.4.0.0.0.3	g__Geobacillus	0	0	0	0	0	0	0	0	0	0	0	0	0	0	0	0	0	0	0	0	0	0	0	0	0	0	0	0	0	0	0	0	0	0	0	0	0	0	0	0	0	0	0	0	0	0	0
7	1.4.0.0.0.3.0	s__vulcani	0	0	0	0	0	0	0	0	0	0	0	0	0	0	0	0	0	0	0	0	0	0	0	0	0	0	0	0	0	0	0	0	0	0	0	0	0	0	0	0	0	0	0	0	0	0	0
5	1.4.0.0.1	f__Staphylococcaceae	0	0	0	0	0	0	21	23	0	0	0	0	0	0	0	0	0	0	0	0	0	0	119	0	0	0	0	0	0	0	0	0	0	0	0	0	0	0	0	0	0	0	0	0	0	0	12
6	1.4.0.0.1.0	g__Staphylococcus	0	0	0	0	0	0	21	23	0	0	0	0	0	0	0	0	0	0	0	0	0	0	119	0	0	0	0	0	0	0	0	0	0	0	0	0	0	0	0	0	0	0	0	0	0	0	12
7	1.4.0.0.1.0.0	g__Staphylococcus_unclassified	0	0	0	0	0	0	21	23	0	0	0	0	0	0	0	0	0	0	0	0	0	0	119	0	0	0	0	0	0	0	0	0	0	0	0	0	0	0	0	0	0	0	0	0	0	0	12
5	1.4.0.0.2	o__Bacillales_unclassified	0	0	0	0	0	5	0	0	0	0	0	0	0	0	0	0	0	0	0	0	0	0	0	0	0	0	0	0	0	0	0	0	0	0	0	0	0	0	0	0	0	0	0	0	0	0	0
6	1.4.0.0.2.0	o__Bacillales_unclassified	0	0	0	0	0	5	0	0	0	0	0	0	0	0	0	0	0	0	0	0	0	0	0	0	0	0	0	0	0	0	0	0	0	0	0	0	0	0	0	0	0	0	0	0	0	0	0
7	1.4.0.0.2.0.0	o__Bacillales_unclassified	0	0	0	0	0	5	0	0	0	0	0	0	0	0	0	0	0	0	0	0	0	0	0	0	0	0	0	0	0	0	0	0	0	0	0	0	0	0	0	0	0	0	0	0	0	0	0
4	1.4.0.1	o__Gemellales	0	0	4	0	0	0	0	21	0	0	4	0	0	0	0	0	0	0	18	5	0	0	7	0	0	0	0	0	0	0	0	16	0	33	10	0	0	0	0	0	0	0	0	0	0	0	17
5	1.4.0.1.0	f__Gemellaceae	0	0	4	0	0	0	0	21	0	0	4	0	0	0	0	0	0	0	18	5	0	0	7	0	0	0	0	0	0	0	0	16	0	33	10	0	0	0	0	0	0	0	0	0	0	0	17
6	1.4.0.1.0.0	f__Gemellaceae_unclassified	0	0	4	0	0	0	0	21	0	0	4	0	0	0	0	0	0	0	18	5	0	0	7	0	0	0	0	0	0	0	0	0	0	33	10	0	0	0	0	0	0	0	0	0	0	0	17
7	1.4.0.1.0.0.0	f__Gemellaceae_unclassified	0	0	4	0	0	0	0	21	0	0	4	0	0	0	0	0	0	0	18	5	0	0	7	0	0	0	0	0	0	0	0	0	0	33	10	0	0	0	0	0	0	0	0	0	0	0	17
6	1.4.0.1.0.1	g__Gemella	0	0	0	0	0	0	0	0	0	0	0	0	0	0	0	0	0	0	0	0	0	0	0	0	0	0	0	0	0	0	0	16	0	0	0	0	0	0	0	0	0	0	0	0	0	0	0
7	1.4.0.1.0.1.0	g__Gemella_unclassified	0	0	0	0	0	0	0	0	0	0	0	0	0	0	0	0	0	0	0	0	0	0	0	0	0	0	0	0	0	0	0	16	0	0	0	0	0	0	0	0	0	0	0	0	0	0	0
4	1.4.0.2	o__Lactobacillales	151	414	27	26	1120	1009	622	2258	1282	2134	3198	14029	2353	64	1072	4525	482	341	6155	3337	417	10	734	274	1230	99	564	460	142	508	1427	4502	1134	510	1453	274	748	9799	110	150	359	876	242	87	85	10598	1923
5	1.4.0.2.0	f__Aerococcaceae	0	0	0	0	4	0	0	0	0	0	0	0	0	0	0	0	0	0	0	0	0	0	0	0	0	0	0	0	0	0	0	0	0	0	0	0	0	0	0	0	0	0	0	0	0	0	0
6	1.4.0.2.0.0	f__Aerococcaceae_unclassified	0	0	0	0	4	0	0	0	0	0	0	0	0	0	0	0	0	0	0	0	0	0	0	0	0	0	0	0	0	0	0	0	0	0	0	0	0	0	0	0	0	0	0	0	0	0	0
7	1.4.0.2.0.0.0	f__Aerococcaceae_unclassified	0	0	0	0	4	0	0	0	0	0	0	0	0	0	0	0	0	0	0	0	0	0	0	0	0	0	0	0	0	0	0	0	0	0	0	0	0	0	0	0	0	0	0	0	0	0	0
5	1.4.0.2.1	f__Carnobacteriaceae	0	0	0	0	0	0	0	34	0	0	16	0	0	0	0	0	0	0	52	0	9	0	14	0	0	0	0	0	0	0	0	0	0	0	44	0	0	0	0	0	0	34	0	2	0	0	0
6	1.4.0.2.1.0	g__Granulicatella	0	0	0	0	0	0	0	34	0	0	16	0	0	0	0	0	0	0	52	0	9	0	14	0	0	0	0	0	0	0	0	0	0	0	44	0	0	0	0	0	0	34	0	2	0	0	0
7	1.4.0.2.1.0.0	g__Granulicatella_unclassified	0	0	0	0	0	0	0	34	0	0	16	0	0	0	0	0	0	0	52	0	9	0	14	0	0	0	0	0	0	0	0	0	0	0	44	0	0	0	0	0	0	34	0	2	0	0	0
5	1.4.0.2.2	f__Enterococcaceae	0	24	0	0	219	0	33	0	41	0	0	12691	20	0	266	0	0	24	0	1929	0	0	0	16	0	0	37	0	0	110	20	0	0	0	0	50	0	8732	12	0	97	0	0	0	0	0	0
6	1.4.0.2.2.0	g__Enterococcus	0	24	0	0	219	0	33	0	41	0	0	12691	20	0	266	0	0	24	0	1929	0	0	0	16	0	0	37	0	0	110	20	0	0	0	0	50	0	8732	12	0	97	0	0	0	0	0	0
7	1.4.0.2.2.0.0	g__Enterococcus_unclassified	0	24	0	0	219	0	33	0	41	0	0	12691	20	0	266	0	0	24	0	1929	0	0	0	16	0	0	37	0	0	110	20	0	0	0	0	50	0	8732	12	0	97	0	0	0	0	0	0
7	1.4.0.2.2.0.1	s__cecorum	0	0	0	0	0	0	0	0	0	0	0	0	0	0	0	0	0	0	0	0	0	0	0	0	0	0	0	0	0	0	0	0	0	0	0	0	0	0	0	0	0	0	0	0	0	0	0
6	1.4.0.2.2.1	g__Vagococcus	0	0	0	0	0	0	0	0	0	0	0	0	0	0	0	0	0	0	0	0	0	0	0	0	0	0	0	0	0	0	0	0	0	0	0	0	0	0	0	0	0	0	0	0	0	0	0
7	1.4.0.2.2.1.0	g__Vagococcus_unclassified	0	0	0	0	0	0	0	0	0	0	0	0	0	0	0	0	0	0	0	0	0	0	0	0	0	0	0	0	0	0	0	0	0	0	0	0	0	0	0	0	0	0	0	0	0	0	0
5	1.4.0.2.3	f__Lactobacillaceae	0	19	0	0	0	780	393	173	88	16	2151	26	29	0	0	86	0	0	34	1085	45	0	79	0	1113	0	197	55	113	0	79	241	0	179	117	19	257	192	0	0	133	254	0	0	16	4906	160
6	1.4.0.2.3.0	f__Lactobacillaceae_unclassified	0	0	0	0	0	0	0	0	0	0	0	13	0	0	0	0	0	0	0	0	0	0	0	0	0	0	0	0	0	0	0	0	0	0	0	0	0	0	0	0	0	0	0	0	0	0	0
7	1.4.0.2.3.0.0	f__Lactobacillaceae_unclassified	0	0	0	0	0	0	0	0	0	0	0	13	0	0	0	0	0	0	0	0	0	0	0	0	0	0	0	0	0	0	0	0	0	0	0	0	0	0	0	0	0	0	0	0	0	0	0
6	1.4.0.2.3.1	g__Lactobacillus	0	19	0	0	0	780	393	173	88	16	2151	0	29	0	0	86	0	0	34	1085	45	0	79	0	1113	0	197	55	113	0	79	241	0	179	117	19	257	192	0	0	133	254	0	0	16	4906	160
7	1.4.0.2.3.1.0	g__Lactobacillus_unclassified	0	0	0	0	0	98	0	173	0	0	20	0	16	0	0	0	0	0	34	0	0	0	0	0	0	0	0	19	0	0	0	0	0	170	0	0	20	0	0	0	23	0	0	0	0	1575	148
7	1.4.0.2.3.1.1	s__agilis	0	0	0	0	0	0	0	0	0	0	0	0	0	0	0	0	0	0	0	0	0	0	0	0	0	0	0	0	0	0	0	0	0	0	0	0	0	0	0	0	0	0	0	0	0	0	0
7	1.4.0.2.3.1.2	s__brevis	0	0	0	0	0	0	0	0	0	0	0	0	0	0	0	0	0	0	0	0	0	0	0	0	0	0	0	0	0	0	0	0	0	0	0	0	0	0	0	0	0	0	0	0	0	0	0
7	1.4.0.2.3.1.3	s__coleohominis	0	0	0	0	0	0	0	0	0	0	0	0	0	0	0	0	0	0	0	0	0	0	0	0	0	0	0	0	0	0	0	0	0	0	0	0	0	0	0	0	0	0	0	0	0	23	0
7	1.4.0.2.3.1.4	s__delbrueckii	0	0	0	0	0	0	79	0	0	0	0	0	0	0	0	0	0	0	0	0	0	0	0	0	0	0	0	0	0	0	0	0	0	0	0	0	0	0	0	0	0	0	0	0	0	0	0
7	1.4.0.2.3.1.5	s__helveticus	0	0	0	0	0	61	0	0	0	0	0	0	0	0	0	0	0	0	0	0	0	0	29	0	0	0	16	0	0	0	0	0	0	0	0	0	21	0	0	0	0	0	0	0	0	1546	0
7	1.4.0.2.3.1.6	s__mucosae	0	0	0	0	0	0	0	0	0	0	0	0	0	0	0	0	0	0	0	0	0	0	23	0	0	0	0	23	0	0	0	0	0	0	0	0	0	0	0	0	0	0	0	0	0	1614	12
7	1.4.0.2.3.1.7	s__paralimentarius	0	0	0	0	0	0	0	0	0	0	0	0	0	0	0	0	0	0	0	0	0	0	0	0	0	0	0	0	0	0	0	0	0	0	0	0	0	0	0	0	0	0	0	0	0	0	0
7	1.4.0.2.3.1.8	s__reuteri	0	0	0	0	0	0	0	0	0	0	0	0	0	0	0	0	0	0	0	0	0	0	0	0	0	0	0	0	0	0	0	0	0	0	0	0	0	0	0	0	0	0	0	0	0	49	0
7	1.4.0.2.3.1.9	s__ruminis	0	19	0	0	0	442	314	0	0	0	0	0	0	0	0	86	0	0	0	1077	45	0	0	0	1113	0	181	0	113	0	79	241	0	9	0	0	0	192	0	0	97	254	0	0	0	0	0
7	1.4.0.2.3.1.10	s__salivarius	0	0	0	0	0	179	0	0	88	16	2131	0	0	0	0	0	0	0	0	8	0	0	27	0	0	0	0	13	0	0	0	0	0	0	0	19	216	0	0	0	13	0	0	0	16	0	0
7	1.4.0.2.3.1.11	s__vaginalis	0	0	0	0	0	0	0	0	0	0	0	0	0	0	0	0	0	0	0	0	0	0	0	0	0	0	0	0	0	0	0	0	0	0	0	0	0	0	0	0	0	0	0	0	0	99	0
7	1.4.0.2.3.1.12	s__zeae	0	0	0	0	0	0	0	0	0	0	0	0	13	0	0	0	0	0	0	0	0	0	0	0	0	0	0	0	0	0	0	0	0	0	117	0	0	0	0	0	0	0	0	0	0	0	0
6	1.4.0.2.3.2	g__Pediococcus	0	0	0	0	0	0	0	0	0	0	0	13	0	0	0	0	0	0	0	0	0	0	0	0	0	0	0	0	0	0	0	0	0	0	0	0	0	0	0	0	0	0	0	0	0	0	0
7	1.4.0.2.3.2.0	g__Pediococcus_unclassified	0	0	0	0	0	0	0	0	0	0	0	13	0	0	0	0	0	0	0	0	0	0	0	0	0	0	0	0	0	0	0	0	0	0	0	0	0	0	0	0	0	0	0	0	0	0	0
5	1.4.0.2.4	f__Leuconostocaceae	0	176	0	14	767	62	58	11	0	24	9	126	64	8	86	67	69	0	0	43	10	10	25	27	25	9	40	0	0	0	196	137	412	26	0	0	20	117	0	0	28	62	23	0	0	13	8
6	1.4.0.2.4.0	f__Leuconostocaceae_unclassified	0	0	0	0	0	0	0	0	0	0	0	0	0	0	0	0	0	0	0	0	0	0	0	0	0	0	0	0	0	0	6	4	0	0	0	0	0	5	0	0	0	0	0	0	0	0	0
7	1.4.0.2.4.0.0	f__Leuconostocaceae_unclassified	0	0	0	0	0	0	0	0	0	0	0	0	0	0	0	0	0	0	0	0	0	0	0	0	0	0	0	0	0	0	6	4	0	0	0	0	0	5	0	0	0	0	0	0	0	0	0
6	1.4.0.2.4.1	g__Leuconostoc	0	4	0	0	0	12	0	0	0	0	9	5	4	0	13	0	0	0	0	0	0	0	0	0	0	0	0	0	0	0	0	0	51	0	0	0	0	0	0	0	0	62	11	0	0	0	0
7	1.4.0.2.4.1.0	g__Leuconostoc_unclassified	0	4	0	0	0	12	0	0	0	0	9	5	4	0	13	0	0	0	0	0	0	0	0	0	0	0	0	0	0	0	0	0	51	0	0	0	0	0	0	0	0	62	11	0	0	0	0
7	1.4.0.2.4.1.1	s__mesenteroides	0	0	0	0	0	0	0	0	0	0	0	0	0	0	0	0	0	0	0	0	0	0	0	0	0	0	0	0	0	0	0	0	0	0	0	0	0	0	0	0	0	0	0	0	0	0	0
6	1.4.0.2.4.2	g__Weissella	0	172	0	14	767	50	58	11	0	24	0	121	60	8	73	67	69	0	0	43	10	10	25	27	25	9	40	0	0	0	190	133	361	26	0	0	20	112	0	0	28	0	12	0	0	13	8
7	1.4.0.2.4.2.0	g__Weissella_unclassified	0	172	0	14	767	50	58	11	0	24	0	121	60	8	73	67	69	0	0	43	10	10	25	27	25	9	40	0	0	0	190	133	361	26	0	0	20	112	0	0	28	0	12	0	0	13	8
7	1.4.0.2.4.2.1	s__viridescens	0	0	0	0	0	0	0	0	0	0	0	0	0	0	0	0	0	0	0	0	0	0	0	0	0	0	0	0	0	0	0	0	0	0	0	0	0	0	0	0	0	0	0	0	0	0	0
5	1.4.0.2.5	f__Streptococcaceae	151	195	27	12	130	167	138	2040	1153	2094	1022	1186	2231	56	720	4367	413	317	6069	280	353	0	616	223	92	90	290	405	29	398	1132	4124	722	305	1292	205	471	758	98	150	101	526	219	85	69	5679	1755
6	1.4.0.2.5.0	f__Streptococcaceae_unclassified	0	0	0	0	0	0	0	0	0	0	0	0	0	0	0	0	0	0	0	0	0	0	0	0	0	0	0	0	0	0	0	0	0	0	0	0	0	0	0	0	0	0	0	0	0	0	0
7	1.4.0.2.5.0.0	f__Streptococcaceae_unclassified	0	0	0	0	0	0	0	0	0	0	0	0	0	0	0	0	0	0	0	0	0	0	0	0	0	0	0	0	0	0	0	0	0	0	0	0	0	0	0	0	0	0	0	0	0	0	0
6	1.4.0.2.5.1	g__Lactococcus	0	0	0	0	25	0	0	0	0	0	0	0	0	0	0	0	84	0	0	13	8	0	0	0	11	0	17	0	0	0	10	0	230	0	0	0	30	0	10	0	20	0	0	0	0	0	0
7	1.4.0.2.5.1.0	g__Lactococcus_unclassified	0	0	0	0	4	0	0	0	0	0	0	0	0	0	0	0	0	0	0	13	0	0	0	0	11	0	8	0	0	0	10	0	230	0	0	0	30	0	10	0	0	0	0	0	0	0	0
7	1.4.0.2.5.1.1	s__garvieae	0	0	0	0	21	0	0	0	0	0	0	0	0	0	0	0	84	0	0	0	8	0	0	0	0	0	9	0	0	0	0	0	0	0	0	0	0	0	0	0	20	0	0	0	0	0	0
6	1.4.0.2.5.2	g__Streptococcus	151	195	27	12	105	167	138	2040	1153	2094	1022	1186	2231	56	720	4367	329	317	6069	267	345	0	616	223	81	90	273	405	29	398	1122	4124	492	305	1292	205	441	758	88	150	81	526	219	85	69	5679	1755
7	1.4.0.2.5.2.0	g__Streptococcus_unclassified	39	195	27	12	85	167	0	1986	1153	2035	935	1186	2131	56	188	4367	329	317	2092	267	345	0	616	223	81	90	273	405	29	213	1122	3977	492	305	1244	165	441	758	88	150	62	479	219	85	69	5571	1755
7	1.4.0.2.5.2.1	s__agalactiae	0	0	0	0	0	0	0	0	0	0	0	0	0	0	0	0	0	0	0	0	0	0	0	0	0	0	0	0	0	0	0	0	0	0	0	0	0	0	0	0	0	0	0	0	0	0	0
7	1.4.0.2.5.2.2	s__alactolyticus	0	0	0	0	0	0	0	0	0	0	0	0	100	0	0	0	0	0	3918	0	0	0	0	0	0	0	0	0	0	0	0	0	0	0	0	0	0	0	0	0	0	0	0	0	0	0	0
7	1.4.0.2.5.2.3	s__anginosus	0	0	0	0	0	0	0	0	0	0	0	0	0	0	0	0	0	0	0	0	0	0	0	0	0	0	0	0	0	0	0	0	0	0	0	0	0	0	0	0	0	0	0	0	0	0	0
7	1.4.0.2.5.2.4	s__equi	0	0	0	0	0	0	0	0	0	0	0	0	0	0	0	0	0	0	0	0	0	0	0	0	0	0	0	0	0	0	0	0	0	0	0	0	0	0	0	0	0	0	0	0	0	0	0
7	1.4.0.2.5.2.5	s__infantis	0	0	0	0	0	0	19	54	0	0	87	0	0	0	0	0	0	0	59	0	0	0	0	0	0	0	0	0	0	0	0	90	0	0	48	40	0	0	0	0	0	47	0	0	0	0	0
7	1.4.0.2.5.2.6	s__luteciae	112	0	0	0	20	0	119	0	0	59	0	0	0	0	532	0	0	0	0	0	0	0	0	0	0	0	0	0	0	185	0	57	0	0	0	0	0	0	0	0	19	0	0	0	0	108	0
7	1.4.0.2.5.2.7	s__sobrinus	0	0	0	0	0	0	0	0	0	0	0	0	0	0	0	0	0	0	0	0	0	0	0	0	0	0	0	0	0	0	0	0	0	0	0	0	0	0	0	0	0	0	0	0	0	0	0
5	1.4.0.2.6	o__Lactobacillales_unclassified	0	0	0	0	0	0	0	0	0	0	0	0	9	0	0	5	0	0	0	0	0	0	0	8	0	0	0	0	0	0	0	0	0	0	0	0	0	0	0	0	0	0	0	0	0	0	0
6	1.4.0.2.6.0	o__Lactobacillales_unclassified	0	0	0	0	0	0	0	0	0	0	0	0	9	0	0	5	0	0	0	0	0	0	0	8	0	0	0	0	0	0	0	0	0	0	0	0	0	0	0	0	0	0	0	0	0	0	0
7	1.4.0.2.6.0.0	o__Lactobacillales_unclassified	0	0	0	0	0	0	0	0	0	0	0	0	9	0	0	5	0	0	0	0	0	0	0	8	0	0	0	0	0	0	0	0	0	0	0	0	0	0	0	0	0	0	0	0	0	0	0
4	1.4.0.3	o__Turicibacterales	0	0	0	1603	8	0	59	23	94	0	0	0	0	0	0	0	0	0	0	0	0	8	0	31	0	46	1480	0	24	0	0	0	0	0	0	89	7	0	43	155	12	18	0	0	0	0	0
5	1.4.0.3.0	f__Turicibacteraceae	0	0	0	1603	8	0	59	23	94	0	0	0	0	0	0	0	0	0	0	0	0	8	0	31	0	46	1480	0	24	0	0	0	0	0	0	89	7	0	43	155	12	18	0	0	0	0	0
6	1.4.0.3.0.0	g__Turicibacter	0	0	0	1603	8	0	59	23	94	0	0	0	0	0	0	0	0	0	0	0	0	8	0	31	0	46	1480	0	24	0	0	0	0	0	0	89	7	0	43	155	12	18	0	0	0	0	0
7	1.4.0.3.0.0.0	g__Turicibacter_unclassified	0	0	0	1603	8	0	59	23	94	0	0	0	0	0	0	0	0	0	0	0	0	8	0	31	0	46	1480	0	24	0	0	0	0	0	0	89	7	0	43	155	12	18	0	0	0	0	0
3	1.4.1	c__Clostridia	41133	26027	18014	54730	17749	42781	21796	45114	38683	41595	35970	28397	40074	33516	30945	12298	27720	31757	24677	21668	40173	27576	39024	41595	17069	25771	33341	51533	29000	39495	31991	35472	46462	34463	38085	27852	25243	22825	42963	21038	27223	40124	41597	35351	31823	25467	42220
4	1.4.1.0	o__Clostridiales	41133	26027	18014	54730	17749	42781	21796	45114	38683	41595	35970	28397	40074	33516	30945	12298	27720	31757	24677	21668	40173	27569	39024	41595	17069	25766	33329	51533	29000	39495	31991	35472	46462	34463	38085	27852	25243	22825	42963	21038	27223	40124	41597	35351	31823	25467	42220
5	1.4.1.0.0	f__Christensenellaceae	0	0	315	10	24	0	0	0	82	0	16	0	33	27	0	0	0	58	0	0	1921	1016	38	133	0	639	192	0	44	55	0	45	0	0	0	0	119	0	77	7	81	0	0	0	0	24	0
6	1.4.1.0.0.0	f__Christensenellaceae_unclassified	0	0	315	0	24	0	0	0	55	0	16	0	0	18	0	0	0	58	0	0	1921	1016	29	126	0	639	183	0	44	42	0	26	0	0	0	0	119	0	77	7	49	0	0	0	0	0	0
7	1.4.1.0.0.0.0	f__Christensenellaceae_unclassified	0	0	315	0	24	0	0	0	55	0	16	0	0	18	0	0	0	58	0	0	1921	1016	29	126	0	639	183	0	44	42	0	26	0	0	0	0	119	0	77	7	49	0	0	0	0	0	0
6	1.4.1.0.0.1	g__Christensenella	0	0	0	10	0	0	0	0	27	0	0	0	33	9	0	0	0	0	0	0	0	0	9	7	0	0	9	0	0	13	0	19	0	0	0	0	0	0	0	0	32	0	0	0	0	24	0
7	1.4.1.0.0.1.0	g__Christensenella_unclassified	0	0	0	10	0	0	0	0	27	0	0	0	33	9	0	0	0	0	0	0	0	0	9	7	0	0	9	0	0	13	0	19	0	0	0	0	0	0	0	0	32	0	0	0	0	24	0
5	1.4.1.0.1	f__Clostridiaceae	187	2158	35	663	100	993	962	504	3073	196	144	341	1070	19	2724	888	2574	193	4	86	456	775	895	120	18	121	607	4448	244	1652	329	442	942	169	1457	157	120	288	21	1197	2666	3091	136	97	183	267	465
6	1.4.1.0.1.0	f__Clostridiaceae_unclassified	0	354	28	0	0	34	54	178	1525	0	0	0	0	0	0	663	855	0	0	0	173	590	0	0	18	18	302	0	184	870	0	0	35	0	27	0	51	0	0	110	0	0	0	0	41	0	173
7	1.4.1.0.1.0.0	f__Clostridiaceae_unclassified	0	354	28	0	0	34	54	178	1525	0	0	0	0	0	0	663	855	0	0	0	173	590	0	0	18	18	302	0	184	870	0	0	35	0	27	0	51	0	0	110	0	0	0	0	41	0	173
6	1.4.1.0.1.1	g__Clostridium	187	1804	7	622	100	959	908	326	1548	196	144	341	1070	19	2724	225	1719	193	4	86	283	185	895	120	0	79	106	4448	60	782	329	442	907	169	1430	157	69	288	21	1087	2666	3091	136	97	142	267	292
7	1.4.1.0.1.1.0	g__Clostridium_unclassified	187	500	7	622	10	519	77	249	68	123	144	47	1049	19	2185	60	1159	151	4	12	283	83	884	71	0	31	16	1155	60	460	295	280	907	0	1358	157	53	36	0	346	8	1401	136	97	77	114	221
7	1.4.1.0.1.1.1	s__baratii	0	0	0	0	0	0	0	0	0	0	0	0	0	0	0	0	0	0	0	0	0	0	0	0	0	0	0	0	0	0	0	0	0	0	0	0	0	0	0	0	0	0	0	0	0	0	0
7	1.4.1.0.1.1.2	s__celatum	0	1198	0	0	0	289	45	0	0	11	0	265	0	0	539	53	560	42	0	57	0	78	11	29	0	48	90	148	0	0	34	144	0	0	0	0	0	200	21	36	36	1664	0	0	0	0	0
7	1.4.1.0.1.1.3	s__colicanis	0	0	0	0	0	0	0	0	0	0	0	0	0	0	0	0	0	0	0	0	0	0	0	0	0	0	0	0	0	0	0	0	0	0	0	0	0	0	0	0	0	0	0	0	0	0	0
7	1.4.1.0.1.1.4	s__hiranonis	0	0	0	0	0	0	0	0	0	62	0	0	0	0	0	112	0	0	0	0	0	0	0	0	0	0	0	3145	0	0	0	0	0	0	0	0	0	0	0	0	0	0	0	0	65	0	0
7	1.4.1.0.1.1.5	s__paraputrificum	0	0	0	0	0	0	0	0	0	0	0	0	0	0	0	0	0	0	0	0	0	0	0	0	0	0	0	0	0	0	0	0	0	0	0	0	0	0	0	0	0	0	0	0	0	0	0
7	1.4.1.0.1.1.6	s__perfringens	0	106	0	0	90	151	786	77	1480	0	0	29	21	0	0	0	0	0	0	17	0	24	0	20	0	0	0	0	0	322	0	18	0	169	72	0	16	52	0	705	2622	26	0	0	0	153	71
6	1.4.1.0.1.2	g__SMB53	0	0	0	41	0	0	0	0	0	0	0	0	0	0	0	0	0	0	0	0	0	0	0	0	0	24	199	0	0	0	0	0	0	0	0	0	0	0	0	0	0	0	0	0	0	0	0
7	1.4.1.0.1.2.0	g__SMB53_unclassified	0	0	0	41	0	0	0	0	0	0	0	0	0	0	0	0	0	0	0	0	0	0	0	0	0	24	199	0	0	0	0	0	0	0	0	0	0	0	0	0	0	0	0	0	0	0	0
6	1.4.1.0.1.3	g__Sarcina	0	0	0	0	0	0	0	0	0	0	0	0	0	0	0	0	0	0	0	0	0	0	0	0	0	0	0	0	0	0	0	0	0	0	0	0	0	0	0	0	0	0	0	0	0	0	0
7	1.4.1.0.1.3.0	g__Sarcina_unclassified	0	0	0	0	0	0	0	0	0	0	0	0	0	0	0	0	0	0	0	0	0	0	0	0	0	0	0	0	0	0	0	0	0	0	0	0	0	0	0	0	0	0	0	0	0	0	0
5	1.4.1.0.2	f__Dehalobacteriaceae	0	0	21	0	0	0	0	0	20	0	0	0	0	0	0	0	0	54	0	0	35	34	9	2	0	0	13	0	6	0	0	0	0	0	0	0	0	0	0	0	0	0	0	0	0	0	0
6	1.4.1.0.2.0	f__Dehalobacteriaceae_unclassified	0	0	8	0	0	0	0	0	0	0	0	0	0	0	0	0	0	0	0	0	0	0	0	0	0	0	13	0	6	0	0	0	0	0	0	0	0	0	0	0	0	0	0	0	0	0	0
7	1.4.1.0.2.0.0	f__Dehalobacteriaceae_unclassified	0	0	8	0	0	0	0	0	0	0	0	0	0	0	0	0	0	0	0	0	0	0	0	0	0	0	13	0	6	0	0	0	0	0	0	0	0	0	0	0	0	0	0	0	0	0	0
6	1.4.1.0.2.1	g__Dehalobacterium	0	0	13	0	0	0	0	0	20	0	0	0	0	0	0	0	0	54	0	0	35	34	9	2	0	0	0	0	0	0	0	0	0	0	0	0	0	0	0	0	0	0	0	0	0	0	0
7	1.4.1.0.2.1.0	g__Dehalobacterium_unclassified	0	0	13	0	0	0	0	0	20	0	0	0	0	0	0	0	0	54	0	0	35	34	9	2	0	0	0	0	0	0	0	0	0	0	0	0	0	0	0	0	0	0	0	0	0	0	0
5	1.4.1.0.3	f__EtOH8	0	0	0	0	0	0	0	0	0	0	0	0	0	0	0	0	0	0	0	0	0	0	0	0	0	0	0	0	0	0	0	0	0	0	0	0	0	0	0	0	0	0	0	0	0	0	0
6	1.4.1.0.3.0	f__EtOH8_unclassified	0	0	0	0	0	0	0	0	0	0	0	0	0	0	0	0	0	0	0	0	0	0	0	0	0	0	0	0	0	0	0	0	0	0	0	0	0	0	0	0	0	0	0	0	0	0	0
7	1.4.1.0.3.0.0	f__EtOH8_unclassified	0	0	0	0	0	0	0	0	0	0	0	0	0	0	0	0	0	0	0	0	0	0	0	0	0	0	0	0	0	0	0	0	0	0	0	0	0	0	0	0	0	0	0	0	0	0	0
5	1.4.1.0.4	f__Eubacteriaceae	0	0	0	0	0	9	0	0	0	0	0	0	0	0	0	0	0	4	77	0	0	0	0	5	0	0	9	0	0	0	0	0	0	0	0	0	0	0	15	21	0	0	0	0	0	0	0
6	1.4.1.0.4.0	g__Anaerofustis	0	0	0	0	0	0	0	0	0	0	0	0	0	0	0	0	0	0	0	0	0	0	0	0	0	0	0	0	0	0	0	0	0	0	0	0	0	0	0	0	0	0	0	0	0	0	0
7	1.4.1.0.4.0.0	g__Anaerofustis_unclassified	0	0	0	0	0	0	0	0	0	0	0	0	0	0	0	0	0	0	0	0	0	0	0	0	0	0	0	0	0	0	0	0	0	0	0	0	0	0	0	0	0	0	0	0	0	0	0
6	1.4.1.0.4.1	g__Pseudoramibacter_Eubacterium	0	0	0	0	0	9	0	0	0	0	0	0	0	0	0	0	0	4	77	0	0	0	0	5	0	0	9	0	0	0	0	0	0	0	0	0	0	0	15	21	0	0	0	0	0	0	0
7	1.4.1.0.4.1.0	g__Pseudoramibacter_Eubacterium_unclassified	0	0	0	0	0	9	0	0	0	0	0	0	0	0	0	0	0	4	77	0	0	0	0	5	0	0	9	0	0	0	0	0	0	0	0	0	0	0	15	21	0	0	0	0	0	0	0
5	1.4.1.0.5	f__Lachnospiraceae	21430	17715	2046	44581	10834	18295	7940	17184	8312	16928	17554	15811	18432	15825	9070	4491	11478	11418	23049	9741	9662	6585	19973	8355	7255	6815	7925	24960	8245	18373	15925	17057	32233	10098	22682	18642	10138	11565	15255	12007	9789	20376	19050	18489	11131	13147	16645
6	1.4.1.0.5.0	f__Lachnospiraceae_unclassified	735	1847	161	331	479	577	107	2737	686	959	2921	896	1845	457	990	0	923	809	0	1358	1468	1079	2140	525	1260	970	762	3224	1145	3645	2919	1543	3932	657	2322	386	993	777	3243	707	1603	4061	1971	1537	1671	1334	2541
7	1.4.1.0.5.0.0	f__Lachnospiraceae_unclassified	735	1847	161	331	479	577	107	2737	686	959	2921	896	1845	457	990	0	923	809	0	1358	1468	1079	2140	525	1260	970	762	3224	1145	3645	2919	1543	3932	657	2322	386	993	777	3243	707	1603	4061	1971	1537	1671	1334	2541
6	1.4.1.0.5.1	g__Anaerostipes	73	19	0	85	6	230	86	6	28	21	0	0	557	19	0	0	64	29	0	60	98	49	62	29	34	13	0	0	43	354	131	47	92	117	0	0	80	0	13	2429	0	18	0	0	32	0	0
7	1.4.1.0.5.1.0	g__Anaerostipes_unclassified	73	19	0	85	6	230	86	6	28	21	0	0	557	19	0	0	64	29	0	60	98	49	62	29	34	13	0	0	43	354	131	47	92	117	0	0	80	0	13	2429	0	18	0	0	32	0	0
6	1.4.1.0.5.2	g__Blautia	16334	4261	335	28530	5134	8879	4380	4758	4112	7866	2680	8228	2444	459	3766	0	4969	2085	11809	4825	1381	1230	3964	3901	3357	2518	2066	12415	1147	2912	4185	5365	1443	0	4614	13355	2856	5803	3887	5026	3415	4774	8050	9910	5009	6889	4506
7	1.4.1.0.5.2.0	g__Blautia_unclassified	15563	3011	180	28043	4985	8772	4243	4292	3946	7600	2567	8069	2162	427	3464	0	4498	1919	266	4587	1080	998	3419	3814	3190	2097	1957	11541	1054	2676	4001	5239	1120	0	4056	12706	2803	5678	3234	4818	3194	4112	7134	9301	4722	6771	4094
7	1.4.1.0.5.2.1	s__obeum	652	99	155	0	149	107	137	442	166	119	96	159	282	32	121	0	471	48	0	238	301	232	545	0	167	421	109	732	93	192	184	126	274	0	558	493	53	125	363	139	221	179	602	609	68	118	391
7	1.4.1.0.5.2.2	s__producta	119	1151	0	487	0	0	0	24	0	147	17	0	0	0	181	0	0	118	11543	0	0	0	0	87	0	0	0	142	0	44	0	0	49	0	0	156	0	0	290	69	0	483	314	0	219	0	21
6	1.4.1.0.5.3	g__Butyrivibrio	0	0	0	0	0	0	0	0	0	0	0	0	0	0	0	0	0	0	0	0	0	51	0	0	0	0	0	0	0	0	0	0	0	0	0	0	0	0	0	0	0	0	0	0	0	0	0
7	1.4.1.0.5.3.0	s__crossotus	0	0	0	0	0	0	0	0	0	0	0	0	0	0	0	0	0	0	0	0	0	51	0	0	0	0	0	0	0	0	0	0	0	0	0	0	0	0	0	0	0	0	0	0	0	0	0
6	1.4.1.0.5.4	g__Clostridium	662	2941	149	31	73	966	62	565	227	901	4478	206	3441	1614	94	0	138	414	0	188	48	68	507	706	189	154	193	1056	76	647	974	2774	3743	23	759	55	196	145	181	322	43	632	1574	746	253	80	575
7	1.4.1.0.5.4.0	g__Clostridium_unclassified	10	0	81	31	0	0	0	0	0	0	0	0	0	0	0	0	0	23	0	0	0	17	0	130	0	0	0	48	0	0	21	0	18	0	0	34	0	0	0	47	0	22	0	0	0	0	0
7	1.4.1.0.5.4.1	s__aldenense	0	0	0	0	0	0	0	0	0	0	0	0	0	0	0	0	0	0	0	0	0	0	0	21	0	0	0	0	0	0	0	0	0	0	0	0	0	0	0	0	0	0	0	0	0	0	0
7	1.4.1.0.5.4.2	s__citroniae	0	0	0	0	0	0	0	0	0	0	0	0	0	0	0	0	0	0	0	0	0	0	0	0	0	0	0	0	0	0	0	0	0	0	0	0	0	0	0	0	0	0	0	0	0	0	0
7	1.4.1.0.5.4.3	s__clostridioforme	652	2941	0	0	73	966	62	565	165	901	4478	206	3441	1614	94	0	138	391	0	188	48	51	507	531	189	154	193	1008	76	647	953	2774	3662	0	759	0	196	145	181	181	43	610	1559	705	253	80	575
7	1.4.1.0.5.4.4	s__colinum	0	0	0	0	0	0	0	0	9	0	0	0	0	0	0	0	0	0	0	0	0	0	0	0	0	0	0	0	0	0	0	0	0	23	0	0	0	0	0	0	0	0	15	0	0	0	0
7	1.4.1.0.5.4.5	s__hathewayi	0	0	52	0	0	0	0	0	53	0	0	0	0	0	0	0	0	0	0	0	0	0	0	0	0	0	0	0	0	0	0	0	35	0	0	21	0	0	0	54	0	0	0	0	0	0	0
7	1.4.1.0.5.4.6	s__lavalense	0	0	0	0	0	0	0	0	0	0	0	0	0	0	0	0	0	0	0	0	0	0	0	0	0	0	0	0	0	0	0	0	0	0	0	0	0	0	0	13	0	0	0	0	0	0	0
7	1.4.1.0.5.4.7	s__symbiosum	0	0	16	0	0	0	0	0	0	0	0	0	0	0	0	0	0	0	0	0	0	0	0	24	0	0	0	0	0	0	0	0	28	0	0	0	0	0	0	27	0	0	0	41	0	0	0
6	1.4.1.0.5.5	g__Coprococcus	2079	821	432	1405	1767	1338	957	3027	736	4641	131	1762	3778	158	499	2069	738	1473	369	1005	4645	745	2803	729	733	1583	1835	2592	2295	2386	1543	853	3921	2300	1107	1030	411	1331	1855	902	669	1008	1996	1240	558	931	2801
7	1.4.1.0.5.5.0	g__Coprococcus_unclassified	2079	770	416	1405	1716	1267	917	2897	736	4484	107	1686	734	79	406	2069	608	1418	369	957	4470	502	2648	729	676	1526	1031	2592	703	2009	873	499	3921	1167	1006	1030	371	1283	861	902	623	951	1996	1110	558	931	2686
7	1.4.1.0.5.5.1	s__catus	0	51	16	0	18	71	40	88	0	157	24	47	786	31	93	0	130	55	0	48	73	47	155	0	43	57	85	0	31	79	115	233	0	206	92	0	40	28	129	0	46	57	0	130	0	0	83
7	1.4.1.0.5.5.2	s__eutactus	0	0	0	0	33	0	0	42	0	0	0	29	2258	48	0	0	0	0	0	0	102	196	0	0	14	0	719	0	1561	298	555	121	0	927	9	0	0	20	865	0	0	0	0	0	0	0	32
6	1.4.1.0.5.6	g__Defluviitalea	0	0	0	0	0	0	0	0	0	0	0	0	0	0	0	0	0	0	0	0	0	0	0	0	0	0	0	0	0	0	0	0	0	0	0	0	0	0	0	0	0	0	0	0	0	0	0
7	1.4.1.0.5.6.0	s__saccharophila	0	0	0	0	0	0	0	0	0	0	0	0	0	0	0	0	0	0	0	0	0	0	0	0	0	0	0	0	0	0	0	0	0	0	0	0	0	0	0	0	0	0	0	0	0	0	0
6	1.4.1.0.5.7	g__Dorea	765	1780	43	136	1627	3258	677	2179	932	1219	1277	2205	538	498	2601	1938	945	1181	2434	1051	285	668	3874	322	730	291	2344	1189	815	2261	771	1905	3076	2068	5118	2043	682	1563	4114	765	1899	3485	1537	675	602	1416	2322
7	1.4.1.0.5.7.0	g__Dorea_unclassified	0	466	19	136	677	972	317	781	421	0	19	238	206	88	226	0	49	0	2434	369	70	162	2547	190	300	146	74	133	288	689	282	333	184	128	433	2043	151	199	1455	473	1496	3145	779	433	410	122	830
7	1.4.1.0.5.7.1	s__formicigenerans	336	627	16	0	245	113	86	265	145	545	634	430	235	161	136	344	253	280	0	273	86	24	447	0	195	47	307	1056	188	66	314	1025	2372	735	798	0	43	287	304	292	154	340	110	113	64	384	349
7	1.4.1.0.5.7.2	s__longicatena	429	687	8	0	705	2173	274	1133	366	674	624	1537	97	249	2239	1594	643	901	0	409	129	482	880	132	235	98	1963	0	339	1506	175	547	520	1205	3887	0	488	1077	2355	0	249	0	648	129	128	910	1143
6	1.4.1.0.5.8	g__Epulopiscium	0	0	0	0	0	0	0	0	0	0	0	0	0	0	0	0	0	0	0	0	0	0	0	0	0	0	0	0	0	0	0	0	0	0	0	0	0	0	0	0	0	0	0	0	0	0	0
7	1.4.1.0.5.8.0	g__Epulopiscium_unclassified	0	0	0	0	0	0	0	0	0	0	0	0	0	0	0	0	0	0	0	0	0	0	0	0	0	0	0	0	0	0	0	0	0	0	0	0	0	0	0	0	0	0	0	0	0	0	0
6	1.4.1.0.5.9	g__Lachnobacterium	68	0	0	0	0	0	0	0	0	0	0	90	0	0	0	0	119	15	0	0	21	0	0	0	13	0	124	0	0	0	14	0	0	0	0	0	0	71	0	0	52	0	0	0	0	0	0
7	1.4.1.0.5.9.0	g__Lachnobacterium_unclassified	68	0	0	0	0	0	0	0	0	0	0	90	0	0	0	0	119	15	0	0	21	0	0	0	13	0	124	0	0	0	14	0	0	0	0	0	0	71	0	0	52	0	0	0	0	0	0
6	1.4.1.0.5.10	g__Lachnospira	75	357	30	0	0	0	0	186	95	0	0	38	70	41	71	0	104	40	0	18	805	203	119	550	0	284	75	0	423	37	188	119	128	81	0	0	329	22	351	32	0	1621	112	343	0	100	169
7	1.4.1.0.5.10.0	g__Lachnospira_unclassified	75	357	30	0	0	0	0	186	95	0	0	38	70	41	71	0	104	40	0	18	805	203	119	550	0	284	75	0	423	37	188	119	128	81	0	0	329	22	351	32	0	1621	112	343	0	100	169
6	1.4.1.0.5.11	g__Lactonifactor	0	0	0	34	0	0	0	0	0	0	0	0	0	0	0	0	0	0	0	0	0	0	0	0	0	0	0	0	0	0	0	0	0	0	0	0	0	0	0	0	0	0	6	0	0	0	0
7	1.4.1.0.5.11.0	s__longoviformis	0	0	0	34	0	0	0	0	0	0	0	0	0	0	0	0	0	0	0	0	0	0	0	0	0	0	0	0	0	0	0	0	0	0	0	0	0	0	0	0	0	0	6	0	0	0	0
6	1.4.1.0.5.12	g__Oribacterium	0	0	0	0	0	0	0	0	0	0	0	0	0	0	0	0	0	0	0	0	0	0	0	0	0	0	0	0	0	0	0	0	0	0	0	0	0	0	0	0	0	0	0	0	0	0	0
7	1.4.1.0.5.12.0	g__Oribacterium_unclassified	0	0	0	0	0	0	0	0	0	0	0	0	0	0	0	0	0	0	0	0	0	0	0	0	0	0	0	0	0	0	0	0	0	0	0	0	0	0	0	0	0	0	0	0	0	0	0
6	1.4.1.0.5.13	g__Pseudobutyrivibrio	0	0	0	0	0	0	0	0	0	0	0	0	0	0	35	0	0	0	0	0	0	0	0	0	0	0	0	0	0	0	0	0	0	0	0	0	0	0	0	0	0	0	0	0	0	0	0
7	1.4.1.0.5.13.0	g__Pseudobutyrivibrio_unclassified	0	0	0	0	0	0	0	0	0	0	0	0	0	0	35	0	0	0	0	0	0	0	0	0	0	0	0	0	0	0	0	0	0	0	0	0	0	0	0	0	0	0	0	0	0	0	0
6	1.4.1.0.5.14	g__Roseburia	398	1063	300	251	1043	1929	769	1485	732	633	5655	1056	4677	12225	670	484	2641	2338	0	732	654	1169	1964	457	549	197	205	3571	1242	5401	4247	3743	7643	4852	7616	594	4272	856	404	740	432	2699	3691	1063	2890	2009	1476
7	1.4.1.0.5.14.0	g__Roseburia_unclassified	99	987	300	0	941	197	114	368	48	452	538	1056	437	299	318	0	11	247	0	387	339	693	1244	457	217	167	115	1091	851	826	2117	1955	3212	1822	248	487	1745	810	64	689	335	2472	334	248	257	65	411
7	1.4.1.0.5.14.1	s__faecis	299	76	0	251	102	1732	655	1117	684	181	5117	0	4240	11926	352	484	2630	2091	0	345	315	476	720	0	332	30	90	2480	391	4575	2130	1788	4431	3030	7368	107	2527	46	340	51	97	227	3357	815	2633	1944	1065
7	1.4.1.0.5.14.2	s__inulinivorans	0	0	0	0	0	0	0	0	0	0	0	0	0	0	0	0	0	0	0	0	0	0	0	0	0	0	0	0	0	0	0	0	0	0	0	0	0	0	0	0	0	0	0	0	0	0	0
6	1.4.1.0.5.15	g__Ruminococcus	241	4626	596	13778	705	1089	902	2046	764	688	412	1330	496	354	344	0	837	3034	8437	504	242	1296	4540	1136	378	805	297	913	1048	730	953	708	8255	0	1146	1179	319	997	1141	1084	1657	2078	53	2975	116	388	1883
7	1.4.1.0.5.15.0	g__Ruminococcus_unclassified	241	4549	132	681	705	991	163	1597	110	0	16	889	269	95	43	0	837	1690	0	387	199	192	1076	750	304	180	0	50	591	425	317	178	3082	0	1146	468	257	664	972	313	470	608	0	510	28	264	1387
7	1.4.1.0.5.15.1	s__gnavus	0	77	0	9223	0	26	94	28	226	688	271	0	0	14	268	0	0	566	8420	19	0	0	72	103	0	0	0	775	0	0	49	98	756	0	0	711	0	0	0	177	0	1255	0	0	43	67	36
7	1.4.1.0.5.15.2	s__lactaris	0	0	0	0	0	0	445	310	0	0	0	410	80	0	0	0	0	0	0	98	0	101	3312	0	74	560	0	0	403	167	311	186	4274	0	0	0	0	304	133	0	0	0	0	2392	0	0	301
7	1.4.1.0.5.15.3	s__torques	0	0	464	3874	0	72	200	111	428	0	125	31	147	245	33	0	0	778	17	0	43	1003	80	283	0	65	297	88	54	138	276	246	143	0	0	0	62	29	36	594	1187	215	53	73	45	57	159
6	1.4.1.0.5.16	g__Shuttleworthia	0	0	0	0	0	29	0	195	0	0	0	0	586	0	0	0	0	0	0	0	15	27	0	0	12	0	24	0	11	0	0	0	0	0	0	0	0	0	66	0	19	0	60	0	0	0	372
7	1.4.1.0.5.16.0	g__Shuttleworthia_unclassified	0	0	0	0	0	29	0	195	0	0	0	0	586	0	0	0	0	0	0	0	15	27	0	0	12	0	24	0	11	0	0	0	0	0	0	0	0	0	66	0	19	0	60	0	0	0	372
5	1.4.1.0.6	f__Mogibacteriaceae	0	3	61	17	86	21	9	69	122	10	23	69	31	34	199	66	141	36	9	39	60	178	197	241	37	40	200	8	156	117	43	100	4	0	70	13	38	39	569	78	126	11	95	60	0	0	83
6	1.4.1.0.6.0	f__Mogibacteriaceae_unclassified	0	3	61	17	86	21	9	69	122	10	23	69	31	34	199	66	141	36	9	22	60	178	197	241	37	40	200	8	156	117	43	100	4	0	70	13	38	39	569	78	126	11	95	60	0	0	83
7	1.4.1.0.6.0.0	f__Mogibacteriaceae_unclassified	0	3	61	17	86	21	9	69	122	10	23	69	31	34	199	66	141	36	9	22	60	178	197	241	37	40	200	8	156	117	43	100	4	0	70	13	38	39	569	78	126	11	95	60	0	0	83
6	1.4.1.0.6.1	g__Mogibacterium	0	0	0	0	0	0	0	0	0	0	0	0	0	0	0	0	0	0	0	17	0	0	0	0	0	0	0	0	0	0	0	0	0	0	0	0	0	0	0	0	0	0	0	0	0	0	0
7	1.4.1.0.6.1.0	g__Mogibacterium_unclassified	0	0	0	0	0	0	0	0	0	0	0	0	0	0	0	0	0	0	0	17	0	0	0	0	0	0	0	0	0	0	0	0	0	0	0	0	0	0	0	0	0	0	0	0	0	0	0
5	1.4.1.0.7	f__Peptococcaceae	0	0	0	0	0	0	0	0	0	0	0	0	0	0	0	0	0	5	0	240	0	0	0	0	215	0	0	0	27	0	0	0	0	0	0	0	0	48	0	0	0	0	0	0	0	0	0
6	1.4.1.0.7.0	f__Peptococcaceae_unclassified	0	0	0	0	0	0	0	0	0	0	0	0	0	0	0	0	0	5	0	0	0	0	0	0	0	0	0	0	0	0	0	0	0	0	0	0	0	0	0	0	0	0	0	0	0	0	0
7	1.4.1.0.7.0.0	f__Peptococcaceae_unclassified	0	0	0	0	0	0	0	0	0	0	0	0	0	0	0	0	0	5	0	0	0	0	0	0	0	0	0	0	0	0	0	0	0	0	0	0	0	0	0	0	0	0	0	0	0	0	0
6	1.4.1.0.7.1	g__Peptococcus	0	0	0	0	0	0	0	0	0	0	0	0	0	0	0	0	0	0	0	240	0	0	0	0	215	0	0	0	27	0	0	0	0	0	0	0	0	48	0	0	0	0	0	0	0	0	0
7	1.4.1.0.7.1.0	g__Peptococcus_unclassified	0	0	0	0	0	0	0	0	0	0	0	0	0	0	0	0	0	0	0	240	0	0	0	0	215	0	0	0	27	0	0	0	0	0	0	0	0	48	0	0	0	0	0	0	0	0	0
5	1.4.1.0.8	f__Peptostreptococcaceae	0	12	0	0	0	23	41	0	210	0	0	264	0	0	0	0	0	27	83	47	0	9	2	0	0	0	0	0	0	0	0	0	0	0	0	0	0	197	0	190	0	199	0	0	0	0	0
6	1.4.1.0.8.0	f__Peptostreptococcaceae_unclassified	0	0	0	0	0	23	0	0	79	0	0	0	0	0	0	0	0	0	83	0	0	0	0	0	0	0	0	0	0	0	0	0	0	0	0	0	0	0	0	9	0	197	0	0	0	0	0
7	1.4.1.0.8.0.0	f__Peptostreptococcaceae_unclassified	0	0	0	0	0	23	0	0	79	0	0	0	0	0	0	0	0	0	83	0	0	0	0	0	0	0	0	0	0	0	0	0	0	0	0	0	0	0	0	9	0	197	0	0	0	0	0
6	1.4.1.0.8.1	g__Clostridium	0	12	0	0	0	0	41	0	131	0	0	264	0	0	0	0	0	27	0	47	0	9	2	0	0	0	0	0	0	0	0	0	0	0	0	0	0	197	0	181	0	2	0	0	0	0	0
7	1.4.1.0.8.1.0	g__Clostridium_unclassified	0	0	0	0	0	0	0	0	0	0	0	0	0	0	0	0	0	0	0	0	0	0	0	0	0	0	0	0	0	0	0	0	0	0	0	0	0	0	0	0	0	0	0	0	0	0	0
7	1.4.1.0.8.1.1	s__bartlettii	0	0	0	0	0	0	0	0	0	0	0	0	0	0	0	0	0	0	0	0	0	0	0	0	0	0	0	0	0	0	0	0	0	0	0	0	0	0	0	0	0	0	0	0	0	0	0
7	1.4.1.0.8.1.2	s__bifermentans	0	0	0	0	0	0	41	0	131	0	0	106	0	0	0	0	0	0	0	23	0	0	0	0	0	0	0	0	0	0	0	0	0	0	0	0	0	109	0	0	0	0	0	0	0	0	0
7	1.4.1.0.8.1.3	s__ruminantium	0	12	0	0	0	0	0	0	0	0	0	0	0	0	0	0	0	0	0	0	0	9	2	0	0	0	0	0	0	0	0	0	0	0	0	0	0	0	0	0	0	2	0	0	0	0	0
7	1.4.1.0.8.1.4	s__sordellii	0	0	0	0	0	0	0	0	0	0	0	158	0	0	0	0	0	27	0	24	0	0	0	0	0	0	0	0	0	0	0	0	0	0	0	0	0	88	0	181	0	0	0	0	0	0	0
6	1.4.1.0.8.2	g__Peptostreptococcus	0	0	0	0	0	0	0	0	0	0	0	0	0	0	0	0	0	0	0	0	0	0	0	0	0	0	0	0	0	0	0	0	0	0	0	0	0	0	0	0	0	0	0	0	0	0	0
7	1.4.1.0.8.2.0	g__Peptostreptococcus_unclassified	0	0	0	0	0	0	0	0	0	0	0	0	0	0	0	0	0	0	0	0	0	0	0	0	0	0	0	0	0	0	0	0	0	0	0	0	0	0	0	0	0	0	0	0	0	0	0
7	1.4.1.0.8.2.1	s__anaerobius	0	0	0	0	0	0	0	0	0	0	0	0	0	0	0	0	0	0	0	0	0	0	0	0	0	0	0	0	0	0	0	0	0	0	0	0	0	0	0	0	0	0	0	0	0	0	0
5	1.4.1.0.9	f__Ruminococcaceae	18726	3524	4739	8667	6333	19979	10980	23794	23729	23476	18139	9415	15770	13677	16109	4500	11008	17502	149	6116	23145	15249	14292	31483	4517	17027	16999	10539	13101	16146	12693	14081	13078	22207	12321	8649	13376	7901	19726	4526	11578	1557	21707	16027	19089	6349	21918
6	1.4.1.0.9.0	f__Ruminococcaceae_unclassified	745	111	2575	49	1317	871	1419	518	2761	1071	6959	1131	3699	1418	3063	972	1371	2806	0	975	6506	3584	1864	2004	810	1568	2915	16	2619	3287	2033	3603	443	2557	839	429	817	904	4959	2194	3093	191	569	177	754	1135	595
7	1.4.1.0.9.0.0	f__Ruminococcaceae_unclassified	745	111	2575	49	1317	871	1419	518	2761	1071	6959	1131	3699	1418	3063	972	1371	2806	0	975	6506	3584	1864	2004	810	1568	2915	16	2619	3287	2033	3603	443	2557	839	429	817	904	4959	2194	3093	191	569	177	754	1135	595
6	1.4.1.0.9.1	g__Anaerofilum	0	0	0	0	12	0	0	0	0	0	0	0	0	0	0	0	0	0	0	0	0	0	0	0	0	0	0	0	0	13	0	0	0	0	0	0	0	0	0	0	0	0	0	0	0	0	0
7	1.4.1.0.9.1.0	g__Anaerofilum_unclassified	0	0	0	0	12	0	0	0	0	0	0	0	0	0	0	0	0	0	0	0	0	0	0	0	0	0	0	0	0	13	0	0	0	0	0	0	0	0	0	0	0	0	0	0	0	0	0
6	1.4.1.0.9.2	g__Anaerotruncus	0	0	0	0	0	0	0	0	0	0	0	0	0	0	0	0	0	0	0	0	0	0	0	0	0	0	0	0	0	0	0	0	0	0	0	0	0	0	0	0	0	0	0	0	0	0	0
7	1.4.1.0.9.2.0	g__Anaerotruncus_unclassified	0	0	0	0	0	0	0	0	0	0	0	0	0	0	0	0	0	0	0	0	0	0	0	0	0	0	0	0	0	0	0	0	0	0	0	0	0	0	0	0	0	0	0	0	0	0	0
6	1.4.1.0.9.3	g__Butyricicoccus	116	188	3	0	0	198	0	272	149	336	78	57	846	142	0	0	80	20	0	55	100	52	783	0	34	0	0	447	97	200	594	299	616	758	203	222	0	0	248	82	0	232	209	147	38	233	268
7	1.4.1.0.9.3.0	s__pullicaecorum	116	188	3	0	0	198	0	272	149	336	78	57	846	142	0	0	80	20	0	55	100	52	783	0	34	0	0	447	97	200	594	299	616	758	203	222	0	0	248	82	0	232	209	147	38	233	268
6	1.4.1.0.9.4	g__Clostridium	0	0	0	0	0	0	0	0	0	0	0	0	0	0	0	0	0	0	0	0	0	0	0	12	0	0	0	0	0	0	0	0	0	0	0	0	0	0	0	10	0	0	0	0	0	0	0
7	1.4.1.0.9.4.0	s__methylpentosum	0	0	0	0	0	0	0	0	0	0	0	0	0	0	0	0	0	0	0	0	0	0	0	12	0	0	0	0	0	0	0	0	0	0	0	0	0	0	0	10	0	0	0	0	0	0	0
6	1.4.1.0.9.5	g__Faecalibacterium	10463	3049	373	77	2107	14072	4849	19976	7486	19770	580	5520	3361	2531	431	1793	6788	11281	0	4185	9328	6163	6097	48	3228	8646	7668	9003	7546	8292	5110	5101	8321	12821	2024	22	8361	4702	6873	523	3878	710	4853	12674	14022	1349	18265
7	1.4.1.0.9.5.0	g__Faecalibacterium_unclassified	0	0	0	0	0	0	0	2	0	0	0	0	0	0	0	0	0	0	0	0	0	7	0	0	0	0	0	0	3	0	0	0	0	0	0	0	0	0	0	0	0	0	0	0	0	0	0
7	1.4.1.0.9.5.1	s__prausnitzii	10463	3049	373	77	2107	14072	4849	19974	7486	19770	580	5520	3361	2531	431	1793	6788	11281	0	4185	9328	6156	6097	48	3228	8646	7668	9003	7543	8292	5110	5101	8321	12821	2024	22	8361	4702	6873	523	3878	710	4853	12674	14022	1349	18265
6	1.4.1.0.9.6	g__Gemmiger	2231	90	284	56	2383	3278	2343	1473	3659	1382	8272	1970	4248	8510	0	845	2329	1769	3	665	1297	967	2864	25801	326	1301	2325	926	1216	1593	2492	2548	2638	1991	7965	0	1203	1792	1981	0	1358	122	9883	2312	419	2836	1347
7	1.4.1.0.9.6.0	s__formicilis	2231	90	284	56	2383	3278	2343	1473	3659	1382	8272	1970	4248	8510	0	845	2329	1769	3	665	1297	967	2864	25801	326	1301	2325	926	1216	1593	2492	2548	2638	1991	7965	0	1203	1792	1981	0	1358	122	9883	2312	419	2836	1347
6	1.4.1.0.9.7	g__Oscillospira	261	12	786	229	321	122	383	442	719	205	468	27	432	611	236	0	268	905	0	49	4138	3914	1596	1142	55	1880	2573	25	917	1001	353	314	204	1201	361	144	775	27	2494	770	2463	132	263	559	86	539	473
7	1.4.1.0.9.7.0	g__Oscillospira_unclassified	261	12	786	229	321	122	383	442	719	205	468	27	432	611	236	0	268	905	0	49	4138	3914	1596	1142	55	1880	2573	25	917	1001	353	314	204	1201	361	144	775	27	2494	770	2463	132	263	559	86	539	473
6	1.4.1.0.9.8	g__Ruminococcus	4910	74	718	8256	193	1438	1986	1113	8955	586	1782	710	3184	465	12379	890	172	721	146	187	1776	569	1088	2476	64	3632	1518	122	706	1760	2111	2216	856	2879	929	7832	2220	476	3171	947	786	170	5930	158	3770	257	970
7	1.4.1.0.9.8.0	g__Ruminococcus_unclassified	814	74	155	249	177	1120	255	638	1588	300	1527	269	900	278	2680	0	172	427	146	121	1418	477	454	1948	64	1652	629	122	588	826	358	578	174	606	929	869	523	199	3128	389	786	68	819	158	228	257	531
7	1.4.1.0.9.8.1	s__albus	0	0	0	0	0	0	0	0	0	0	0	0	0	0	0	0	0	0	0	0	0	0	0	0	0	0	0	0	0	0	0	0	0	0	0	0	503	0	0	0	0	0	0	0	0	0	0
7	1.4.1.0.9.8.2	s__bromii	3296	0	563	8007	16	318	1731	420	7248	286	0	441	2284	97	9699	890	0	0	0	49	312	62	397	528	0	1980	256	0	91	934	772	1386	682	1960	0	6963	915	277	0	558	0	65	5111	0	3487	0	386
7	1.4.1.0.9.8.3	s__callidus	800	0	0	0	0	0	0	55	119	0	255	0	0	90	0	0	0	294	0	17	0	0	237	0	0	0	633	0	0	0	981	252	0	313	0	0	279	0	43	0	0	37	0	0	55	0	53
7	1.4.1.0.9.8.4	s__flavefaciens	0	0	0	0	0	0	0	0	0	0	0	0	0	0	0	0	0	0	0	0	46	30	0	0	0	0	0	0	27	0	0	0	0	0	0	0	0	0	0	0	0	0	0	0	0	0	0
6	1.4.1.0.9.9	g__Subdoligranulum	0	0	0	0	0	0	0	0	0	126	0	0	0	0	0	0	0	0	0	0	0	0	0	0	0	0	0	0	0	0	0	0	0	0	0	0	0	0	0	0	0	0	0	0	0	0	0
7	1.4.1.0.9.9.0	s__variabile	0	0	0	0	0	0	0	0	0	126	0	0	0	0	0	0	0	0	0	0	0	0	0	0	0	0	0	0	0	0	0	0	0	0	0	0	0	0	0	0	0	0	0	0	0	0	0
5	1.4.1.0.10	f__Tissierellaceae	0	0	73	0	0	0	0	0	44	0	13	0	0	0	0	0	0	0	0	0	0	0	0	0	0	0	0	0	0	0	0	0	0	21	0	0	0	0	0	38	0	0	0	0	0	0	0
6	1.4.1.0.10.0	f__Tissierellaceae_unclassified	0	0	0	0	0	0	0	0	0	0	0	0	0	0	0	0	0	0	0	0	0	0	0	0	0	0	0	0	0	0	0	0	0	0	0	0	0	0	0	0	0	0	0	0	0	0	0
7	1.4.1.0.10.0.0	f__Tissierellaceae_unclassified	0	0	0	0	0	0	0	0	0	0	0	0	0	0	0	0	0	0	0	0	0	0	0	0	0	0	0	0	0	0	0	0	0	0	0	0	0	0	0	0	0	0	0	0	0	0	0
6	1.4.1.0.10.1	g__1-68	0	0	0	0	0	0	0	0	0	0	4	0	0	0	0	0	0	0	0	0	0	0	0	0	0	0	0	0	0	0	0	0	0	0	0	0	0	0	0	19	0	0	0	0	0	0	0
7	1.4.1.0.10.1.0	g__1-68_unclassified	0	0	0	0	0	0	0	0	0	0	4	0	0	0	0	0	0	0	0	0	0	0	0	0	0	0	0	0	0	0	0	0	0	0	0	0	0	0	0	19	0	0	0	0	0	0	0
6	1.4.1.0.10.2	g__Anaerococcus	0	0	10	0	0	0	0	0	0	0	0	0	0	0	0	0	0	0	0	0	0	0	0	0	0	0	0	0	0	0	0	0	0	0	0	0	0	0	0	0	0	0	0	0	0	0	0
7	1.4.1.0.10.2.0	g__Anaerococcus_unclassified	0	0	10	0	0	0	0	0	0	0	0	0	0	0	0	0	0	0	0	0	0	0	0	0	0	0	0	0	0	0	0	0	0	0	0	0	0	0	0	0	0	0	0	0	0	0	0
6	1.4.1.0.10.3	g__Finegoldia	0	0	0	0	0	0	0	0	0	0	0	0	0	0	0	0	0	0	0	0	0	0	0	0	0	0	0	0	0	0	0	0	0	0	0	0	0	0	0	0	0	0	0	0	0	0	0
7	1.4.1.0.10.3.0	g__Finegoldia_unclassified	0	0	0	0	0	0	0	0	0	0	0	0	0	0	0	0	0	0	0	0	0	0	0	0	0	0	0	0	0	0	0	0	0	0	0	0	0	0	0	0	0	0	0	0	0	0	0
6	1.4.1.0.10.4	g__Parvimonas	0	0	0	0	0	0	0	0	27	0	9	0	0	0	0	0	0	0	0	0	0	0	0	0	0	0	0	0	0	0	0	0	0	21	0	0	0	0	0	0	0	0	0	0	0	0	0
7	1.4.1.0.10.4.0	g__Parvimonas_unclassified	0	0	0	0	0	0	0	0	27	0	9	0	0	0	0	0	0	0	0	0	0	0	0	0	0	0	0	0	0	0	0	0	0	21	0	0	0	0	0	0	0	0	0	0	0	0	0
6	1.4.1.0.10.5	g__Peptoniphilus	0	0	35	0	0	0	0	0	17	0	0	0	0	0	0	0	0	0	0	0	0	0	0	0	0	0	0	0	0	0	0	0	0	0	0	0	0	0	0	4	0	0	0	0	0	0	0
7	1.4.1.0.10.5.0	g__Peptoniphilus_unclassified	0	0	35	0	0	0	0	0	17	0	0	0	0	0	0	0	0	0	0	0	0	0	0	0	0	0	0	0	0	0	0	0	0	0	0	0	0	0	0	4	0	0	0	0	0	0	0
6	1.4.1.0.10.6	g__WAL_1855D	0	0	28	0	0	0	0	0	0	0	0	0	0	0	0	0	0	0	0	0	0	0	0	0	0	0	0	0	0	0	0	0	0	0	0	0	0	0	0	15	0	0	0	0	0	0	0
7	1.4.1.0.10.6.0	g__WAL_1855D_unclassified	0	0	28	0	0	0	0	0	0	0	0	0	0	0	0	0	0	0	0	0	0	0	0	0	0	0	0	0	0	0	0	0	0	0	0	0	0	0	0	15	0	0	0	0	0	0	0
6	1.4.1.0.10.7	g__ph2	0	0	0	0	0	0	0	0	0	0	0	0	0	0	0	0	0	0	0	0	0	0	0	0	0	0	0	0	0	0	0	0	0	0	0	0	0	0	0	0	0	0	0	0	0	0	0
7	1.4.1.0.10.7.0	g__ph2_unclassified	0	0	0	0	0	0	0	0	0	0	0	0	0	0	0	0	0	0	0	0	0	0	0	0	0	0	0	0	0	0	0	0	0	0	0	0	0	0	0	0	0	0	0	0	0	0	0
5	1.4.1.0.11	f__Veillonellaceae	431	141	152	40	95	1330	1507	1647	1280	650	26	478	4663	3356	288	0	1123	2075	5	4779	1904	267	1555	1009	4698	103	1810	11540	4430	76	989	2661	87	832	207	118	867	1235	1162	1700	1427	7373	471	442	42	5497	1291
6	1.4.1.0.11.0	f__Veillonellaceae_unclassified	0	0	0	0	0	0	0	0	0	0	0	0	0	0	0	0	0	0	0	0	0	0	0	16	25	0	0	0	0	0	0	0	0	0	0	0	0	7	0	0	0	2	0	0	0	0	0
7	1.4.1.0.11.0.0	f__Veillonellaceae_unclassified	0	0	0	0	0	0	0	0	0	0	0	0	0	0	0	0	0	0	0	0	0	0	0	16	25	0	0	0	0	0	0	0	0	0	0	0	0	7	0	0	0	2	0	0	0	0	0
6	1.4.1.0.11.1	g__Acidaminococcus	0	0	107	0	53	0	0	0	0	0	0	0	0	0	0	0	0	242	5	0	0	0	12	0	0	0	114	616	53	0	0	0	0	0	0	0	0	0	0	0	0	589	0	0	0	741	0
7	1.4.1.0.11.1.0	g__Acidaminococcus_unclassified	0	0	107	0	53	0	0	0	0	0	0	0	0	0	0	0	0	242	5	0	0	0	12	0	0	0	114	616	53	0	0	0	0	0	0	0	0	0	0	0	0	589	0	0	0	741	0
6	1.4.1.0.11.2	g__Anaerovibrio	0	0	0	0	0	0	0	0	0	0	0	0	0	0	0	0	0	94	0	0	0	0	0	0	0	0	0	0	0	0	0	0	0	0	0	0	0	0	0	0	0	0	0	0	0	0	0
7	1.4.1.0.11.2.0	g__Anaerovibrio_unclassified	0	0	0	0	0	0	0	0	0	0	0	0	0	0	0	0	0	94	0	0	0	0	0	0	0	0	0	0	0	0	0	0	0	0	0	0	0	0	0	0	0	0	0	0	0	0	0
6	1.4.1.0.11.3	g__Dialister	297	0	16	0	0	1237	1465	29	46	450	0	321	4083	3238	0	0	1123	405	0	3202	1888	14	1209	81	3062	0	1659	169	3294	0	396	1241	7	220	14	0	606	792	0	78	146	1006	0	0	0	20	23
7	1.4.1.0.11.3.0	g__Dialister_unclassified	297	0	16	0	0	1237	1465	29	46	450	0	321	4083	3238	0	0	1123	405	0	3202	1888	14	1209	81	3062	0	1659	169	3294	0	396	1241	7	220	14	0	606	792	0	78	146	1006	0	0	0	20	23
6	1.4.1.0.11.4	g__Megamonas	0	0	0	6	0	0	0	0	516	0	0	0	0	0	49	0	0	0	0	1087	0	0	0	0	1178	0	0	7583	782	15	0	0	0	0	33	0	125	283	0	147	257	5642	250	0	0	18	0
7	1.4.1.0.11.4.0	g__Megamonas_unclassified	0	0	0	6	0	0	0	0	516	0	0	0	0	0	49	0	0	0	0	1087	0	0	0	0	1178	0	0	7583	782	15	0	0	0	0	33	0	125	283	0	147	257	5642	250	0	0	18	0
6	1.4.1.0.11.5	g__Megasphaera	0	0	0	0	42	0	0	0	467	28	0	143	0	0	0	0	0	0	0	452	0	0	0	837	433	0	0	2381	288	0	259	1266	0	0	50	0	0	153	0	0	0	0	0	0	0	4644	7
7	1.4.1.0.11.5.0	g__Megasphaera_unclassified	0	0	0	0	42	0	0	0	467	28	0	143	0	0	0	0	0	0	0	452	0	0	0	837	433	0	0	2381	288	0	259	1266	0	0	50	0	0	153	0	0	0	0	0	0	0	4644	7
6	1.4.1.0.11.6	g__Mitsuokella	0	0	0	0	0	0	0	0	0	40	0	0	0	0	0	0	0	0	0	38	0	0	0	0	0	0	0	0	0	0	8	38	0	0	0	0	0	0	0	0	0	0	0	0	0	0	0
7	1.4.1.0.11.6.0	g__Mitsuokella_unclassified	0	0	0	0	0	0	0	0	0	40	0	0	0	0	0	0	0	0	0	38	0	0	0	0	0	0	0	0	0	0	8	38	0	0	0	0	0	0	0	0	0	0	0	0	0	0	0
7	1.4.1.0.11.6.1	s__multacida	0	0	0	0	0	0	0	0	0	0	0	0	0	0	0	0	0	0	0	0	0	0	0	0	0	0	0	0	0	0	0	0	0	0	0	0	0	0	0	0	0	0	0	0	0	0	0
6	1.4.1.0.11.7	g__Phascolarctobacterium	115	15	29	34	0	0	42	1050	241	27	26	0	547	118	213	0	0	1305	0	0	16	253	221	75	0	103	37	778	13	61	326	93	34	594	21	118	19	0	1151	1475	1024	0	211	442	42	32	1157
7	1.4.1.0.11.7.0	g__Phascolarctobacterium_unclassified	115	15	29	34	0	0	42	1050	241	27	26	0	547	118	213	0	0	1305	0	0	16	253	221	75	0	103	37	778	13	61	326	93	34	594	21	118	19	0	1151	1475	1024	0	211	442	42	32	1157
6	1.4.1.0.11.8	g__Veillonella	19	126	0	0	0	93	0	568	10	105	0	14	33	0	26	0	0	29	0	0	0	0	113	0	0	0	0	13	0	0	0	23	46	18	89	0	117	0	11	0	0	134	10	0	0	42	104
7	1.4.1.0.11.8.0	g__Veillonella_unclassified	0	0	0	0	0	0	0	0	0	0	0	0	0	0	0	0	0	0	0	0	0	0	0	0	0	0	0	0	0	0	0	0	0	0	0	0	0	0	0	0	0	0	0	0	0	0	0
7	1.4.1.0.11.8.1	s__dispar	0	0	0	0	0	93	0	428	10	105	0	14	33	0	0	0	0	0	0	0	0	0	113	0	0	0	0	13	0	0	0	23	12	0	89	0	117	0	11	0	0	134	10	0	0	42	1
7	1.4.1.0.11.8.2	s__parvula	19	126	0	0	0	0	0	140	0	0	0	0	0	0	26	0	0	29	0	0	0	0	0	0	0	0	0	0	0	0	0	0	34	18	0	0	0	0	0	0	0	0	0	0	0	0	103
5	1.4.1.0.12	o__Clostridiales_unclassified	359	2474	10572	752	277	2131	357	1916	1811	335	55	2019	75	578	2555	2353	1396	385	1301	620	2990	3456	2063	247	329	1021	5574	38	2747	3076	2012	1086	118	1136	1348	273	585	1552	6138	1274	1556	7517	138	236	1378	183	1818
6	1.4.1.0.12.0	o__Clostridiales_unclassified	359	2474	10572	752	277	2131	357	1916	1811	335	55	2019	75	578	2555	2353	1396	385	1301	620	2990	3456	2063	247	329	1021	5574	38	2747	3076	2012	1086	118	1136	1348	273	585	1552	6138	1274	1556	7517	138	236	1378	183	1818
7	1.4.1.0.12.0.0	o__Clostridiales_unclassified	359	2474	10572	752	277	2131	357	1916	1811	335	55	2019	75	578	2555	2353	1396	385	1301	620	2990	3456	2063	247	329	1021	5574	38	2747	3076	2012	1086	118	1136	1348	273	585	1552	6138	1274	1556	7517	138	236	1378	183	1818
4	1.4.1.1	o__SHA-98	0	0	0	0	0	0	0	0	0	0	0	0	0	0	0	0	0	0	0	0	0	7	0	0	0	5	12	0	0	0	0	0	0	0	0	0	0	0	0	0	0	0	0	0	0	0	0
5	1.4.1.1.0	o__SHA-98_unclassified	0	0	0	0	0	0	0	0	0	0	0	0	0	0	0	0	0	0	0	0	0	7	0	0	0	5	12	0	0	0	0	0	0	0	0	0	0	0	0	0	0	0	0	0	0	0	0
6	1.4.1.1.0.0	o__SHA-98_unclassified	0	0	0	0	0	0	0	0	0	0	0	0	0	0	0	0	0	0	0	0	0	7	0	0	0	5	12	0	0	0	0	0	0	0	0	0	0	0	0	0	0	0	0	0	0	0	0
7	1.4.1.1.0.0.0	o__SHA-98_unclassified	0	0	0	0	0	0	0	0	0	0	0	0	0	0	0	0	0	0	0	0	0	7	0	0	0	5	12	0	0	0	0	0	0	0	0	0	0	0	0	0	0	0	0	0	0	0	0
3	1.4.2	c__Erysipelotrichi	310	1907	171	2581	205	117	17	1267	433	1521	342	4954	7788	2062	301	521	2748	1211	1753	15662	462	1206	1212	2333	12697	66	258	2254	836	348	2614	1936	952	2419	2678	135	56	4766	5043	419	372	2517	2207	291	488	107	1194
4	1.4.2.0	o__Erysipelotrichales	310	1907	171	2581	205	117	17	1267	433	1521	342	4954	7788	2062	301	521	2748	1211	1753	15662	462	1206	1212	2333	12697	66	258	2254	836	348	2614	1936	952	2419	2678	135	56	4766	5043	419	372	2517	2207	291	488	107	1194
5	1.4.2.0.0	f__Erysipelotrichaceae	310	1907	171	2581	205	117	17	1267	433	1521	342	4954	7788	2062	301	521	2748	1211	1753	15662	462	1206	1212	2333	12697	66	258	2254	836	348	2614	1936	952	2419	2678	135	56	4766	5043	419	372	2517	2207	291	488	107	1194
6	1.4.2.0.0.0	f__Erysipelotrichaceae_unclassified	299	473	86	2431	205	73	0	266	47	173	291	15	42	15	281	200	131	314	0	22	116	35	654	0	20	59	0	2218	120	341	1135	605	548	1267	517	0	56	11	766	0	269	0	780	277	19	3	225
7	1.4.2.0.0.0.0	f__Erysipelotrichaceae_unclassified	299	473	86	2431	205	73	0	266	47	173	291	15	42	15	281	200	131	314	0	22	116	35	654	0	20	59	0	2218	120	341	1135	605	548	1267	517	0	56	11	766	0	269	0	780	277	19	3	225
6	1.4.2.0.0.1	g__Bulleidia	0	0	51	0	0	0	0	0	0	0	0	0	2	0	0	0	0	0	0	150	0	0	10	0	187	0	0	0	0	0	0	0	0	0	6	0	0	40	0	0	0	0	0	0	0	0	0
7	1.4.2.0.0.1.0	s__moorei	0	0	51	0	0	0	0	0	0	0	0	0	2	0	0	0	0	0	0	0	0	0	10	0	0	0	0	0	0	0	0	0	0	0	6	0	0	0	0	0	0	0	0	0	0	0	0
7	1.4.2.0.0.1.1	s__p-1630-c5	0	0	0	0	0	0	0	0	0	0	0	0	0	0	0	0	0	0	0	150	0	0	0	0	187	0	0	0	0	0	0	0	0	0	0	0	0	40	0	0	0	0	0	0	0	0	0
6	1.4.2.0.0.2	g__Catenibacterium	0	241	0	0	0	0	0	0	0	0	0	2667	6764	2032	0	0	0	18	0	15000	0	900	0	2229	12361	0	188	0	0	0	0	0	0	0	1837	0	0	3357	904	0	0	0	0	0	447	0	0
7	1.4.2.0.0.2.0	g__Catenibacterium_unclassified	0	241	0	0	0	0	0	0	0	0	0	2667	6764	2032	0	0	0	18	0	15000	0	885	0	2229	12361	0	188	0	0	0	0	0	0	0	1837	0	0	3357	904	0	0	0	0	0	447	0	0
7	1.4.2.0.0.2.1	s__mitsuokai	0	0	0	0	0	0	0	0	0	0	0	0	0	0	0	0	0	0	0	0	0	15	0	0	0	0	0	0	0	0	0	0	0	0	0	0	0	0	0	0	0	0	0	0	0	0	0
6	1.4.2.0.0.3	g__Clostridium	0	0	0	12	0	22	0	15	0	25	22	15	8	0	20	0	92	18	1516	0	0	0	0	16	0	0	0	0	0	0	0	0	316	8	0	104	0	0	11	331	0	34	0	0	0	35	11
7	1.4.2.0.0.3.0	s__cocleatum	0	0	0	0	0	0	0	0	0	0	0	0	0	0	2	0	0	0	0	0	0	0	0	0	0	0	0	0	0	0	0	0	0	0	0	0	0	0	0	0	0	0	0	0	0	0	0
7	1.4.2.0.0.3.1	s__ramosum	0	0	0	12	0	0	0	15	0	0	0	0	0	0	18	0	0	18	1516	0	0	0	0	0	0	0	0	0	0	0	0	0	0	0	0	104	0	0	11	331	0	34	0	0	0	35	11
7	1.4.2.0.0.3.2	s__saccharogumia	0	0	0	0	0	0	0	0	0	0	0	0	0	0	0	0	0	0	0	0	0	0	0	0	0	0	0	0	0	0	0	0	0	8	0	0	0	0	0	0	0	0	0	0	0	0	0
7	1.4.2.0.0.3.3	s__spiroforme	0	0	0	0	0	22	0	0	0	25	22	15	8	0	0	0	92	0	0	0	0	0	0	16	0	0	0	0	0	0	0	0	316	0	0	0	0	0	0	0	0	0	0	0	0	0	0
6	1.4.2.0.0.4	g__Coprobacillus	0	0	0	0	0	0	0	0	0	0	0	0	0	15	0	0	0	0	30	0	0	0	0	9	0	7	0	0	0	0	0	0	0	0	0	0	0	0	0	0	75	0	0	0	0	0	0
7	1.4.2.0.0.4.0	g__Coprobacillus_unclassified	0	0	0	0	0	0	0	0	0	0	0	0	0	0	0	0	0	0	0	0	0	0	0	9	0	7	0	0	0	0	0	0	0	0	0	0	0	0	0	0	0	0	0	0	0	0	0
7	1.4.2.0.0.4.1	s__cateniformis	0	0	0	0	0	0	0	0	0	0	0	0	0	15	0	0	0	0	30	0	0	0	0	0	0	0	0	0	0	0	0	0	0	0	0	0	0	0	0	0	75	0	0	0	0	0	0
6	1.4.2.0.0.5	g__Eubacterium	0	1193	34	85	0	22	17	976	386	1301	29	2257	972	0	0	321	2525	831	207	490	327	271	548	23	129	0	70	36	707	0	1464	1331	58	1134	318	31	0	1358	3350	38	17	2483	1427	0	22	69	935
7	1.4.2.0.0.5.0	g__Eubacterium_unclassified	0	0	0	0	0	0	0	0	0	0	0	0	0	0	0	0	0	0	0	0	0	0	0	0	0	0	70	0	0	0	0	0	0	0	0	0	0	0	0	0	0	0	0	0	0	0	0
7	1.4.2.0.0.5.1	s__biforme	0	1193	28	11	0	0	0	976	386	1301	0	2257	972	0	0	321	2525	678	0	490	327	271	548	0	129	0	0	0	707	0	1464	1331	0	1134	318	0	0	1358	3350	0	0	2449	1427	0	0	0	935
7	1.4.2.0.0.5.2	s__cylindroides	0	0	0	0	0	0	0	0	0	0	0	0	0	0	0	0	0	136	0	0	0	0	0	0	0	0	0	0	0	0	0	0	0	0	0	0	0	0	0	0	0	0	0	0	0	55	0
7	1.4.2.0.0.5.3	s__dolichum	0	0	6	74	0	22	17	0	0	0	29	0	0	0	0	0	0	17	207	0	0	0	0	23	0	0	0	36	0	0	0	0	58	0	0	31	0	0	0	38	17	34	0	0	22	14	0
6	1.4.2.0.0.6	g__Holdemania	0	0	0	53	0	0	0	10	0	22	0	0	0	0	0	0	0	30	0	0	0	0	0	13	0	0	0	0	9	7	15	0	30	10	0	0	0	0	12	50	11	0	0	14	0	0	23
7	1.4.2.0.0.6.0	g__Holdemania_unclassified	0	0	0	53	0	0	0	10	0	22	0	0	0	0	0	0	0	30	0	0	0	0	0	13	0	0	0	0	9	7	15	0	30	10	0	0	0	0	12	50	11	0	0	14	0	0	23
6	1.4.2.0.0.7	g__cc_115	11	0	0	0	0	0	0	0	0	0	0	0	0	0	0	0	0	0	0	0	19	0	0	43	0	0	0	0	0	0	0	0	0	0	0	0	0	0	0	0	0	0	0	0	0	0	0
7	1.4.2.0.0.7.0	g__cc_115_unclassified	11	0	0	0	0	0	0	0	0	0	0	0	0	0	0	0	0	0	0	0	19	0	0	43	0	0	0	0	0	0	0	0	0	0	0	0	0	0	0	0	0	0	0	0	0	0	0
2	1.5	p__Fusobacteria	0	0	43	0	0	0	10	62	69	0	11	268	0	0	0	0	0	38	212	33	0	0	0	0	0	0	0	0	0	0	0	0	20	0	0	64	0	195	0	11	0	536	0	0	58	0	27
3	1.5.0	c__Fusobacteriia	0	0	43	0	0	0	10	62	69	0	11	268	0	0	0	0	0	38	212	33	0	0	0	0	0	0	0	0	0	0	0	0	20	0	0	64	0	195	0	11	0	536	0	0	58	0	27
4	1.5.0.0	o__Fusobacteriales	0	0	43	0	0	0	10	62	69	0	11	268	0	0	0	0	0	38	212	33	0	0	0	0	0	0	0	0	0	0	0	0	20	0	0	64	0	195	0	11	0	536	0	0	58	0	27
5	1.5.0.0.0	f__Fusobacteriaceae	0	0	43	0	0	0	10	62	69	0	11	268	0	0	0	0	0	38	212	33	0	0	0	0	0	0	0	0	0	0	0	0	20	0	0	64	0	195	0	11	0	536	0	0	58	0	27
6	1.5.0.0.0.0	f__Fusobacteriaceae_unclassified	0	0	43	0	0	0	10	62	18	0	11	0	0	0	0	0	0	0	0	0	0	0	0	0	0	0	0	0	0	0	0	0	0	0	0	64	0	0	0	0	0	536	0	0	58	0	27
7	1.5.0.0.0.0.0	f__Fusobacteriaceae_unclassified	0	0	43	0	0	0	10	62	18	0	11	0	0	0	0	0	0	0	0	0	0	0	0	0	0	0	0	0	0	0	0	0	0	0	0	64	0	0	0	0	0	536	0	0	58	0	27
6	1.5.0.0.0.1	g__Cetobacterium	0	0	0	0	0	0	0	0	0	0	0	268	0	0	0	0	0	0	0	33	0	0	0	0	0	0	0	0	0	0	0	0	0	0	0	0	0	195	0	0	0	0	0	0	0	0	0
7	1.5.0.0.0.1.0	s__somerae	0	0	0	0	0	0	0	0	0	0	0	268	0	0	0	0	0	0	0	33	0	0	0	0	0	0	0	0	0	0	0	0	0	0	0	0	0	195	0	0	0	0	0	0	0	0	0
6	1.5.0.0.0.2	g__Fusobacterium	0	0	0	0	0	0	0	0	51	0	0	0	0	0	0	0	0	38	212	0	0	0	0	0	0	0	0	0	0	0	0	0	20	0	0	0	0	0	0	11	0	0	0	0	0	0	0
7	1.5.0.0.0.2.0	g__Fusobacterium_unclassified	0	0	0	0	0	0	0	0	51	0	0	0	0	0	0	0	0	38	212	0	0	0	0	0	0	0	0	0	0	0	0	0	20	0	0	0	0	0	0	11	0	0	0	0	0	0	0
5	1.5.0.0.1	f__Leptotrichiaceae	0	0	0	0	0	0	0	0	0	0	0	0	0	0	0	0	0	0	0	0	0	0	0	0	0	0	0	0	0	0	0	0	0	0	0	0	0	0	0	0	0	0	0	0	0	0	0
6	1.5.0.0.1.0	g__Sneathia	0	0	0	0	0	0	0	0	0	0	0	0	0	0	0	0	0	0	0	0	0	0	0	0	0	0	0	0	0	0	0	0	0	0	0	0	0	0	0	0	0	0	0	0	0	0	0
7	1.5.0.0.1.0.0	g__Sneathia_unclassified	0	0	0	0	0	0	0	0	0	0	0	0	0	0	0	0	0	0	0	0	0	0	0	0	0	0	0	0	0	0	0	0	0	0	0	0	0	0	0	0	0	0	0	0	0	0	0
2	1.6	p__Lentisphaerae	0	0	0	0	0	0	0	0	0	0	0	0	0	0	0	0	0	0	0	0	2	0	0	0	0	0	0	0	0	0	0	0	0	0	0	0	0	0	4	0	0	0	0	0	0	0	0
3	1.6.0	c__Lentisphaeria	0	0	0	0	0	0	0	0	0	0	0	0	0	0	0	0	0	0	0	0	2	0	0	0	0	0	0	0	0	0	0	0	0	0	0	0	0	0	4	0	0	0	0	0	0	0	0
4	1.6.0.0	o__Victivallales	0	0	0	0	0	0	0	0	0	0	0	0	0	0	0	0	0	0	0	0	2	0	0	0	0	0	0	0	0	0	0	0	0	0	0	0	0	0	4	0	0	0	0	0	0	0	0
5	1.6.0.0.0	f__Victivallaceae	0	0	0	0	0	0	0	0	0	0	0	0	0	0	0	0	0	0	0	0	2	0	0	0	0	0	0	0	0	0	0	0	0	0	0	0	0	0	4	0	0	0	0	0	0	0	0
6	1.6.0.0.0.0	f__Victivallaceae_unclassified	0	0	0	0	0	0	0	0	0	0	0	0	0	0	0	0	0	0	0	0	2	0	0	0	0	0	0	0	0	0	0	0	0	0	0	0	0	0	4	0	0	0	0	0	0	0	0
7	1.6.0.0.0.0.0	f__Victivallaceae_unclassified	0	0	0	0	0	0	0	0	0	0	0	0	0	0	0	0	0	0	0	0	2	0	0	0	0	0	0	0	0	0	0	0	0	0	0	0	0	0	4	0	0	0	0	0	0	0	0
2	1.7	p__Proteobacteria	60	732	643	1262	921	2670	7338	3127	4729	760	231	8428	602	597	405	3466	0	511	1759	1669	319	1111	831	221	56	925	996	191	313	2728	576	323	7972	337	344	763	738	6144	1220	631	9333	1395	89	45	64	905	2997
3	1.7.0	c__Alphaproteobacteria	0	0	0	0	0	0	0	0	0	0	0	0	0	0	0	0	0	0	0	0	0	0	0	0	0	0	0	0	0	0	0	0	0	0	0	0	0	0	0	27	0	0	0	0	0	0	0
4	1.7.0.0	o__RF32	0	0	0	0	0	0	0	0	0	0	0	0	0	0	0	0	0	0	0	0	0	0	0	0	0	0	0	0	0	0	0	0	0	0	0	0	0	0	0	27	0	0	0	0	0	0	0
5	1.7.0.0.0	o__RF32_unclassified	0	0	0	0	0	0	0	0	0	0	0	0	0	0	0	0	0	0	0	0	0	0	0	0	0	0	0	0	0	0	0	0	0	0	0	0	0	0	0	27	0	0	0	0	0	0	0
6	1.7.0.0.0.0	o__RF32_unclassified	0	0	0	0	0	0	0	0	0	0	0	0	0	0	0	0	0	0	0	0	0	0	0	0	0	0	0	0	0	0	0	0	0	0	0	0	0	0	0	27	0	0	0	0	0	0	0
7	1.7.0.0.0.0.0	o__RF32_unclassified	0	0	0	0	0	0	0	0	0	0	0	0	0	0	0	0	0	0	0	0	0	0	0	0	0	0	0	0	0	0	0	0	0	0	0	0	0	0	0	27	0	0	0	0	0	0	0
4	1.7.0.1	o__Rhodospirillales	0	0	0	0	0	0	0	0	0	0	0	0	0	0	0	0	0	0	0	0	0	0	0	0	0	0	0	0	0	0	0	0	0	0	0	0	0	0	0	0	0	0	0	0	0	0	0
5	1.7.0.1.0	f__Rhodospirillaceae	0	0	0	0	0	0	0	0	0	0	0	0	0	0	0	0	0	0	0	0	0	0	0	0	0	0	0	0	0	0	0	0	0	0	0	0	0	0	0	0	0	0	0	0	0	0	0
6	1.7.0.1.0.0	f__Rhodospirillaceae_unclassified	0	0	0	0	0	0	0	0	0	0	0	0	0	0	0	0	0	0	0	0	0	0	0	0	0	0	0	0	0	0	0	0	0	0	0	0	0	0	0	0	0	0	0	0	0	0	0
7	1.7.0.1.0.0.0	f__Rhodospirillaceae_unclassified	0	0	0	0	0	0	0	0	0	0	0	0	0	0	0	0	0	0	0	0	0	0	0	0	0	0	0	0	0	0	0	0	0	0	0	0	0	0	0	0	0	0	0	0	0	0	0
3	1.7.1	c__Betaproteobacteria	0	19	0	0	8	20	28	17	23	0	0	27	0	0	0	0	0	130	0	7	16	152	0	0	0	10	5	0	20	0	0	0	66	0	0	122	237	7	0	0	29	20	6	14	0	0	22
4	1.7.1.0	o__Burkholderiales	0	19	0	0	8	20	28	17	23	0	0	27	0	0	0	0	0	130	0	7	16	152	0	0	0	10	5	0	20	0	0	0	66	0	0	122	237	7	0	0	29	20	6	14	0	0	22
5	1.7.1.0.0	f__Alcaligenaceae	0	19	0	0	8	20	28	17	0	0	0	16	0	0	0	0	0	90	0	7	0	132	0	0	0	10	0	0	0	0	0	0	66	0	0	0	237	7	0	0	29	17	6	0	0	0	22
6	1.7.1.0.0.0	g__Sutterella	0	19	0	0	8	20	28	17	0	0	0	16	0	0	0	0	0	90	0	7	0	132	0	0	0	10	0	0	0	0	0	0	66	0	0	0	237	7	0	0	29	17	6	0	0	0	22
7	1.7.1.0.0.0.0	g__Sutterella_unclassified	0	19	0	0	8	20	28	17	0	0	0	16	0	0	0	0	0	90	0	7	0	132	0	0	0	10	0	0	0	0	0	0	66	0	0	0	237	7	0	0	29	17	6	0	0	0	22
5	1.7.1.0.1	f__Comamonadaceae	0	0	0	0	0	0	0	0	0	0	0	11	0	0	0	0	0	0	0	0	0	0	0	0	0	0	0	0	0	0	0	0	0	0	0	82	0	0	0	0	0	0	0	0	0	0	0
6	1.7.1.0.1.0	f__Comamonadaceae_unclassified	0	0	0	0	0	0	0	0	0	0	0	0	0	0	0	0	0	0	0	0	0	0	0	0	0	0	0	0	0	0	0	0	0	0	0	0	0	0	0	0	0	0	0	0	0	0	0
7	1.7.1.0.1.0.0	f__Comamonadaceae_unclassified	0	0	0	0	0	0	0	0	0	0	0	0	0	0	0	0	0	0	0	0	0	0	0	0	0	0	0	0	0	0	0	0	0	0	0	0	0	0	0	0	0	0	0	0	0	0	0
6	1.7.1.0.1.1	g__Comamonas	0	0	0	0	0	0	0	0	0	0	0	11	0	0	0	0	0	0	0	0	0	0	0	0	0	0	0	0	0	0	0	0	0	0	0	82	0	0	0	0	0	0	0	0	0	0	0
7	1.7.1.0.1.1.0	g__Comamonas_unclassified	0	0	0	0	0	0	0	0	0	0	0	11	0	0	0	0	0	0	0	0	0	0	0	0	0	0	0	0	0	0	0	0	0	0	0	82	0	0	0	0	0	0	0	0	0	0	0
5	1.7.1.0.2	f__Oxalobacteraceae	0	0	0	0	0	0	0	0	23	0	0	0	0	0	0	0	0	40	0	0	16	20	0	0	0	0	5	0	11	0	0	0	0	0	0	32	0	0	0	0	0	0	0	6	0	0	0
6	1.7.1.0.2.0	g__Oxalobacter	0	0	0	0	0	0	0	0	23	0	0	0	0	0	0	0	0	40	0	0	16	20	0	0	0	0	5	0	11	0	0	0	0	0	0	32	0	0	0	0	0	0	0	6	0	0	0
7	1.7.1.0.2.0.0	g__Oxalobacter_unclassified	0	0	0	0	0	0	0	0	0	0	0	0	0	0	0	0	0	0	0	0	0	0	0	0	0	0	0	0	0	0	0	0	0	0	0	32	0	0	0	0	0	0	0	0	0	0	0
7	1.7.1.0.2.0.1	s__formigenes	0	0	0	0	0	0	0	0	23	0	0	0	0	0	0	0	0	40	0	0	16	20	0	0	0	0	5	0	11	0	0	0	0	0	0	0	0	0	0	0	0	0	0	6	0	0	0
5	1.7.1.0.3	o__Burkholderiales_unclassified	0	0	0	0	0	0	0	0	0	0	0	0	0	0	0	0	0	0	0	0	0	0	0	0	0	0	0	0	9	0	0	0	0	0	0	8	0	0	0	0	0	3	0	8	0	0	0
6	1.7.1.0.3.0	o__Burkholderiales_unclassified	0	0	0	0	0	0	0	0	0	0	0	0	0	0	0	0	0	0	0	0	0	0	0	0	0	0	0	0	9	0	0	0	0	0	0	8	0	0	0	0	0	3	0	8	0	0	0
7	1.7.1.0.3.0.0	o__Burkholderiales_unclassified	0	0	0	0	0	0	0	0	0	0	0	0	0	0	0	0	0	0	0	0	0	0	0	0	0	0	0	0	9	0	0	0	0	0	0	8	0	0	0	0	0	3	0	8	0	0	0
4	1.7.1.1	o__Neisseriales	0	0	0	0	0	0	0	0	0	0	0	0	0	0	0	0	0	0	0	0	0	0	0	0	0	0	0	0	0	0	0	0	0	0	0	0	0	0	0	0	0	0	0	0	0	0	0
5	1.7.1.1.0	f__Neisseriaceae	0	0	0	0	0	0	0	0	0	0	0	0	0	0	0	0	0	0	0	0	0	0	0	0	0	0	0	0	0	0	0	0	0	0	0	0	0	0	0	0	0	0	0	0	0	0	0
6	1.7.1.1.0.0	g__Eikenella	0	0	0	0	0	0	0	0	0	0	0	0	0	0	0	0	0	0	0	0	0	0	0	0	0	0	0	0	0	0	0	0	0	0	0	0	0	0	0	0	0	0	0	0	0	0	0
7	1.7.1.1.0.0.0	g__Eikenella_unclassified	0	0	0	0	0	0	0	0	0	0	0	0	0	0	0	0	0	0	0	0	0	0	0	0	0	0	0	0	0	0	0	0	0	0	0	0	0	0	0	0	0	0	0	0	0	0	0
3	1.7.2	c__Deltaproteobacteria	12	0	198	0	0	10	0	0	60	0	7	0	9	0	0	0	0	21	0	6	189	180	57	85	0	146	0	126	141	21	12	6	2	0	0	0	23	0	0	235	79	105	21	10	44	19	0
4	1.7.2.0	o__Desulfovibrionales	12	0	198	0	0	10	0	0	60	0	7	0	9	0	0	0	0	21	0	6	189	180	57	85	0	146	0	126	141	21	12	6	2	0	0	0	23	0	0	235	79	105	21	10	44	19	0
5	1.7.2.0.0	f__Desulfovibrionaceae	12	0	198	0	0	10	0	0	60	0	7	0	9	0	0	0	0	21	0	6	189	180	57	85	0	146	0	126	141	21	12	6	2	0	0	0	23	0	0	235	79	105	21	10	44	19	0
6	1.7.2.0.0.0	f__Desulfovibrionaceae_unclassified	0	0	0	0	0	10	0	0	0	0	0	0	0	0	0	0	0	0	0	0	0	0	0	0	0	0	0	0	0	0	0	0	0	0	0	0	0	0	0	0	10	0	0	0	7	0	0
7	1.7.2.0.0.0.0	f__Desulfovibrionaceae_unclassified	0	0	0	0	0	10	0	0	0	0	0	0	0	0	0	0	0	0	0	0	0	0	0	0	0	0	0	0	0	0	0	0	0	0	0	0	0	0	0	0	10	0	0	0	7	0	0
6	1.7.2.0.0.1	g__Bilophila	12	0	17	0	0	0	0	0	0	0	7	0	9	0	0	0	0	0	0	0	17	125	0	32	0	49	0	27	0	21	12	6	2	0	0	0	23	0	0	235	0	0	2	10	0	19	0
7	1.7.2.0.0.1.0	g__Bilophila_unclassified	12	0	17	0	0	0	0	0	0	0	7	0	9	0	0	0	0	0	0	0	17	125	0	32	0	49	0	27	0	21	12	6	2	0	0	0	23	0	0	235	0	0	2	10	0	19	0
6	1.7.2.0.0.2	g__Desulfovibrio	0	0	181	0	0	0	0	0	60	0	0	0	0	0	0	0	0	21	0	6	172	55	57	53	0	97	0	99	141	0	0	0	0	0	0	0	0	0	0	0	69	105	19	0	37	0	0
7	1.7.2.0.0.2.0	g__Desulfovibrio_unclassified	0	0	181	0	0	0	0	0	60	0	0	0	0	0	0	0	0	21	0	6	172	55	57	0	0	97	0	99	141	0	0	0	0	0	0	0	0	0	0	0	69	105	19	0	37	0	0
7	1.7.2.0.0.2.1	s__D168	0	0	0	0	0	0	0	0	0	0	0	0	0	0	0	0	0	0	0	0	0	0	0	53	0	0	0	0	0	0	0	0	0	0	0	0	0	0	0	0	0	0	0	0	0	0	0
3	1.7.3	c__Gammaproteobacteria	48	713	445	1262	913	2640	7310	3110	4646	760	224	8401	593	597	405	3466	0	360	1759	1656	114	779	774	136	56	769	991	65	152	2707	564	317	7904	337	344	641	478	6137	1220	369	9225	1270	62	21	20	886	2975
4	1.7.3.0	o__Aeromonadales	0	0	0	0	0	0	0	0	0	0	0	0	0	0	0	0	0	207	0	0	0	0	0	0	0	0	0	5	126	0	0	0	0	0	0	0	0	0	0	0	0	0	0	0	0	446	0
5	1.7.3.0.0	f__Succinivibrionaceae	0	0	0	0	0	0	0	0	0	0	0	0	0	0	0	0	0	207	0	0	0	0	0	0	0	0	0	5	126	0	0	0	0	0	0	0	0	0	0	0	0	0	0	0	0	446	0
6	1.7.3.0.0.0	g__Succinivibrio	0	0	0	0	0	0	0	0	0	0	0	0	0	0	0	0	0	207	0	0	0	0	0	0	0	0	0	5	126	0	0	0	0	0	0	0	0	0	0	0	0	0	0	0	0	446	0
7	1.7.3.0.0.0.0	g__Succinivibrio_unclassified	0	0	0	0	0	0	0	0	0	0	0	0	0	0	0	0	0	207	0	0	0	0	0	0	0	0	0	5	126	0	0	0	0	0	0	0	0	0	0	0	0	0	0	0	0	446	0
4	1.7.3.1	o__Enterobacteriales	48	604	445	1262	913	2640	7310	2760	4646	712	224	8019	593	597	405	3466	0	153	1714	1585	114	779	737	136	56	769	991	42	26	2707	564	317	7896	337	302	641	432	5922	1165	369	9225	1270	62	21	20	440	2656
5	1.7.3.1.0	f__Enterobacteriaceae	48	604	445	1262	913	2640	7310	2760	4646	712	224	8019	593	597	405	3466	0	153	1714	1585	114	779	737	136	56	769	991	42	26	2707	564	317	7896	337	302	641	432	5922	1165	369	9225	1270	62	21	20	440	2656
6	1.7.3.1.0.0	f__Enterobacteriaceae_unclassified	48	116	445	292	859	1559	5601	1899	4506	347	153	2987	298	488	405	1650	0	71	1489	624	82	690	101	119	56	661	736	0	0	2525	480	177	4493	177	149	585	240	2134	373	172	7320	999	62	21	20	440	1851
7	1.7.3.1.0.0.0	f__Enterobacteriaceae_unclassified	48	116	445	292	859	1559	5601	1899	4506	347	153	2987	298	488	405	1650	0	71	1489	624	82	690	101	119	56	661	736	0	0	2525	480	177	4493	177	149	585	240	2134	373	172	7320	999	62	21	20	440	1851
6	1.7.3.1.0.1	g__Citrobacter	0	0	0	0	0	0	0	0	0	0	0	0	0	0	0	0	0	0	0	0	0	0	0	0	0	0	0	0	0	0	0	0	0	0	0	0	0	0	0	0	0	0	0	0	0	0	0
7	1.7.3.1.0.1.0	g__Citrobacter_unclassified	0	0	0	0	0	0	0	0	0	0	0	0	0	0	0	0	0	0	0	0	0	0	0	0	0	0	0	0	0	0	0	0	0	0	0	0	0	0	0	0	0	0	0	0	0	0	0
7	1.7.3.1.0.1.1	s__koseri	0	0	0	0	0	0	0	0	0	0	0	0	0	0	0	0	0	0	0	0	0	0	0	0	0	0	0	0	0	0	0	0	0	0	0	0	0	0	0	0	0	0	0	0	0	0	0
6	1.7.3.1.0.2	g__Cronobacter	0	0	0	22	0	0	0	0	0	0	0	0	0	0	0	0	0	0	0	0	0	0	0	0	0	0	0	0	0	0	0	0	0	0	0	0	0	0	0	0	0	0	0	0	0	0	0
7	1.7.3.1.0.2.0	g__Cronobacter_unclassified	0	0	0	0	0	0	0	0	0	0	0	0	0	0	0	0	0	0	0	0	0	0	0	0	0	0	0	0	0	0	0	0	0	0	0	0	0	0	0	0	0	0	0	0	0	0	0
7	1.7.3.1.0.2.1	s__dublinensis	0	0	0	0	0	0	0	0	0	0	0	0	0	0	0	0	0	0	0	0	0	0	0	0	0	0	0	0	0	0	0	0	0	0	0	0	0	0	0	0	0	0	0	0	0	0	0
7	1.7.3.1.0.2.2	s__sakazakii	0	0	0	22	0	0	0	0	0	0	0	0	0	0	0	0	0	0	0	0	0	0	0	0	0	0	0	0	0	0	0	0	0	0	0	0	0	0	0	0	0	0	0	0	0	0	0
6	1.7.3.1.0.3	g__Enterobacter	0	266	0	4	0	211	193	447	117	116	0	1179	126	9	0	131	0	30	0	241	0	50	379	0	0	25	85	0	0	0	84	65	602	53	55	0	28	787	511	141	0	0	0	0	0	0	405
7	1.7.3.1.0.3.0	g__Enterobacter_unclassified	0	266	0	4	0	211	193	447	117	116	0	1179	126	9	0	131	0	30	0	241	0	50	379	0	0	25	85	0	0	0	84	65	602	53	55	0	28	787	511	141	0	0	0	0	0	0	405
7	1.7.3.1.0.3.1	s__helveticus	0	0	0	0	0	0	0	0	0	0	0	0	0	0	0	0	0	0	0	0	0	0	0	0	0	0	0	0	0	0	0	0	0	0	0	0	0	0	0	0	0	0	0	0	0	0	0
6	1.7.3.1.0.4	g__Escherichia	0	0	0	0	0	240	343	0	0	66	0	265	41	55	0	376	0	0	140	0	0	0	0	0	0	0	63	0	0	148	0	0	2278	0	0	0	0	169	78	0	687	226	0	0	0	0	0
7	1.7.3.1.0.4.0	g__Escherichia_unclassified	0	0	0	0	0	0	0	0	0	0	0	0	0	0	0	0	0	0	0	0	0	0	0	0	0	0	0	0	0	0	0	0	0	0	0	0	0	0	0	0	0	0	0	0	0	0	0
7	1.7.3.1.0.4.1	s__coli	0	0	0	0	0	240	343	0	0	66	0	265	41	55	0	376	0	0	140	0	0	0	0	0	0	0	63	0	0	148	0	0	2278	0	0	0	0	169	78	0	687	226	0	0	0	0	0
6	1.7.3.1.0.5	g__Klebsiella	0	222	0	944	54	630	1173	388	23	183	71	3373	128	45	0	1309	0	52	85	720	32	39	257	17	0	83	107	42	26	34	0	75	523	107	98	56	164	2656	203	56	1218	45	0	0	0	0	383
7	1.7.3.1.0.5.0	g__Klebsiella_unclassified	0	222	0	944	54	630	1173	388	23	183	71	3373	128	45	0	1309	0	52	85	720	32	39	257	17	0	83	107	42	26	34	0	75	523	107	98	56	164	2656	203	56	1218	45	0	0	0	0	383
6	1.7.3.1.0.6	g__Morganella	0	0	0	0	0	0	0	0	0	0	0	0	0	0	0	0	0	0	0	0	0	0	0	0	0	0	0	0	0	0	0	0	0	0	0	0	0	6	0	0	0	0	0	0	0	0	0
7	1.7.3.1.0.6.0	s__morganii	0	0	0	0	0	0	0	0	0	0	0	0	0	0	0	0	0	0	0	0	0	0	0	0	0	0	0	0	0	0	0	0	0	0	0	0	0	6	0	0	0	0	0	0	0	0	0
6	1.7.3.1.0.7	g__Plesiomonas	0	0	0	0	0	0	0	0	0	0	0	118	0	0	0	0	0	0	0	0	0	0	0	0	0	0	0	0	0	0	0	0	0	0	0	0	0	106	0	0	0	0	0	0	0	0	0
7	1.7.3.1.0.7.0	s__shigelloides	0	0	0	0	0	0	0	0	0	0	0	118	0	0	0	0	0	0	0	0	0	0	0	0	0	0	0	0	0	0	0	0	0	0	0	0	0	106	0	0	0	0	0	0	0	0	0
6	1.7.3.1.0.8	g__Proteus	0	0	0	0	0	0	0	9	0	0	0	0	0	0	0	0	0	0	0	0	0	0	0	0	0	0	0	0	0	0	0	0	0	0	0	0	0	0	0	0	0	0	0	0	0	0	0
7	1.7.3.1.0.8.0	g__Proteus_unclassified	0	0	0	0	0	0	0	9	0	0	0	0	0	0	0	0	0	0	0	0	0	0	0	0	0	0	0	0	0	0	0	0	0	0	0	0	0	0	0	0	0	0	0	0	0	0	0
6	1.7.3.1.0.9	g__Providencia	0	0	0	0	0	0	0	17	0	0	0	0	0	0	0	0	0	0	0	0	0	0	0	0	0	0	0	0	0	0	0	0	0	0	0	0	0	0	0	0	0	0	0	0	0	0	17
7	1.7.3.1.0.9.0	g__Providencia_unclassified	0	0	0	0	0	0	0	0	0	0	0	0	0	0	0	0	0	0	0	0	0	0	0	0	0	0	0	0	0	0	0	0	0	0	0	0	0	0	0	0	0	0	0	0	0	0	0
7	1.7.3.1.0.9.1	s__stuartii	0	0	0	0	0	0	0	17	0	0	0	0	0	0	0	0	0	0	0	0	0	0	0	0	0	0	0	0	0	0	0	0	0	0	0	0	0	0	0	0	0	0	0	0	0	0	17
6	1.7.3.1.0.10	g__Serratia	0	0	0	0	0	0	0	0	0	0	0	97	0	0	0	0	0	0	0	0	0	0	0	0	0	0	0	0	0	0	0	0	0	0	0	0	0	64	0	0	0	0	0	0	0	0	0
7	1.7.3.1.0.10.0	g__Serratia_unclassified	0	0	0	0	0	0	0	0	0	0	0	97	0	0	0	0	0	0	0	0	0	0	0	0	0	0	0	0	0	0	0	0	0	0	0	0	0	64	0	0	0	0	0	0	0	0	0
6	1.7.3.1.0.11	g__Shigella	0	0	0	0	0	0	0	0	0	0	0	0	0	0	0	0	0	0	0	0	0	0	0	0	0	0	0	0	0	0	0	0	0	0	0	0	0	0	0	0	0	0	0	0	0	0	0
7	1.7.3.1.0.11.0	g__Shigella_unclassified	0	0	0	0	0	0	0	0	0	0	0	0	0	0	0	0	0	0	0	0	0	0	0	0	0	0	0	0	0	0	0	0	0	0	0	0	0	0	0	0	0	0	0	0	0	0	0
4	1.7.3.2	o__Pasteurellales	0	109	0	0	0	0	0	350	0	48	0	382	0	0	0	0	0	0	45	71	0	0	37	0	0	0	0	18	0	0	0	0	8	0	42	0	46	215	55	0	0	0	0	0	0	0	319
5	1.7.3.2.0	f__Pasteurellaceae	0	109	0	0	0	0	0	350	0	48	0	382	0	0	0	0	0	0	45	71	0	0	37	0	0	0	0	18	0	0	0	0	8	0	42	0	46	215	55	0	0	0	0	0	0	0	319
6	1.7.3.2.0.0	f__Pasteurellaceae_unclassified	0	0	0	0	0	0	0	0	0	0	0	0	0	0	0	0	0	0	0	0	0	0	0	0	0	0	0	0	0	0	0	0	0	0	0	0	0	0	0	0	0	0	0	0	0	0	0
7	1.7.3.2.0.0.0	f__Pasteurellaceae_unclassified	0	0	0	0	0	0	0	0	0	0	0	0	0	0	0	0	0	0	0	0	0	0	0	0	0	0	0	0	0	0	0	0	0	0	0	0	0	0	0	0	0	0	0	0	0	0	0
6	1.7.3.2.0.1	g__Actinobacillus	0	6	0	0	0	0	0	0	0	0	0	0	0	0	0	0	0	0	0	0	0	0	0	0	0	0	0	0	0	0	0	0	0	0	0	0	0	0	0	0	0	0	0	0	0	0	0
7	1.7.3.2.0.1.0	g__Actinobacillus_unclassified	0	0	0	0	0	0	0	0	0	0	0	0	0	0	0	0	0	0	0	0	0	0	0	0	0	0	0	0	0	0	0	0	0	0	0	0	0	0	0	0	0	0	0	0	0	0	0
7	1.7.3.2.0.1.1	s__parahaemolyticus	0	6	0	0	0	0	0	0	0	0	0	0	0	0	0	0	0	0	0	0	0	0	0	0	0	0	0	0	0	0	0	0	0	0	0	0	0	0	0	0	0	0	0	0	0	0	0
6	1.7.3.2.0.2	g__Aggregatibacter	0	0	0	0	0	0	0	0	0	0	0	0	0	0	0	0	0	0	0	0	0	0	0	0	0	0	0	0	0	0	0	0	0	0	0	0	0	0	0	0	0	0	0	0	0	0	0
7	1.7.3.2.0.2.0	g__Aggregatibacter_unclassified	0	0	0	0	0	0	0	0	0	0	0	0	0	0	0	0	0	0	0	0	0	0	0	0	0	0	0	0	0	0	0	0	0	0	0	0	0	0	0	0	0	0	0	0	0	0	0
6	1.7.3.2.0.3	g__Haemophilus	0	103	0	0	0	0	0	350	0	48	0	382	0	0	0	0	0	0	45	71	0	0	37	0	0	0	0	18	0	0	0	0	8	0	42	0	46	215	55	0	0	0	0	0	0	0	319
7	1.7.3.2.0.3.0	s__parainfluenzae	0	103	0	0	0	0	0	350	0	48	0	382	0	0	0	0	0	0	45	71	0	0	37	0	0	0	0	18	0	0	0	0	8	0	42	0	46	215	55	0	0	0	0	0	0	0	319
4	1.7.3.3	o__Vibrionales	0	0	0	0	0	0	0	0	0	0	0	0	0	0	0	0	0	0	0	0	0	0	0	0	0	0	0	0	0	0	0	0	0	0	0	0	0	0	0	0	0	0	0	0	0	0	0
5	1.7.3.3.0	f__Pseudoalteromonadaceae	0	0	0	0	0	0	0	0	0	0	0	0	0	0	0	0	0	0	0	0	0	0	0	0	0	0	0	0	0	0	0	0	0	0	0	0	0	0	0	0	0	0	0	0	0	0	0
6	1.7.3.3.0.0	g__Vibrio	0	0	0	0	0	0	0	0	0	0	0	0	0	0	0	0	0	0	0	0	0	0	0	0	0	0	0	0	0	0	0	0	0	0	0	0	0	0	0	0	0	0	0	0	0	0	0
7	1.7.3.3.0.0.0	s__harveyi	0	0	0	0	0	0	0	0	0	0	0	0	0	0	0	0	0	0	0	0	0	0	0	0	0	0	0	0	0	0	0	0	0	0	0	0	0	0	0	0	0	0	0	0	0	0	0
2	1.8	p__Synergistetes	0	0	373	0	0	0	0	0	0	0	0	0	0	0	0	0	0	8	0	0	49	130	0	0	0	0	0	0	0	0	0	0	0	0	0	0	0	9	64	0	0	0	0	0	0	0	0
3	1.8.0	c__Synergistia	0	0	373	0	0	0	0	0	0	0	0	0	0	0	0	0	0	8	0	0	49	130	0	0	0	0	0	0	0	0	0	0	0	0	0	0	0	9	64	0	0	0	0	0	0	0	0
4	1.8.0.0	o__Synergistales	0	0	373	0	0	0	0	0	0	0	0	0	0	0	0	0	0	8	0	0	49	130	0	0	0	0	0	0	0	0	0	0	0	0	0	0	0	9	64	0	0	0	0	0	0	0	0
5	1.8.0.0.0	f__Synergistaceae	0	0	373	0	0	0	0	0	0	0	0	0	0	0	0	0	0	8	0	0	49	130	0	0	0	0	0	0	0	0	0	0	0	0	0	0	0	9	64	0	0	0	0	0	0	0	0
6	1.8.0.0.0.0	g__Cloacibacillus	0	0	373	0	0	0	0	0	0	0	0	0	0	0	0	0	0	8	0	0	0	0	0	0	0	0	0	0	0	0	0	0	0	0	0	0	0	9	0	0	0	0	0	0	0	0	0
7	1.8.0.0.0.0.0	g__Cloacibacillus_unclassified	0	0	373	0	0	0	0	0	0	0	0	0	0	0	0	0	0	8	0	0	0	0	0	0	0	0	0	0	0	0	0	0	0	0	0	0	0	9	0	0	0	0	0	0	0	0	0
6	1.8.0.0.0.1	g__Synergistes	0	0	0	0	0	0	0	0	0	0	0	0	0	0	0	0	0	0	0	0	49	130	0	0	0	0	0	0	0	0	0	0	0	0	0	0	0	0	64	0	0	0	0	0	0	0	0
7	1.8.0.0.0.1.0	g__Synergistes_unclassified	0	0	0	0	0	0	0	0	0	0	0	0	0	0	0	0	0	0	0	0	49	130	0	0	0	0	0	0	0	0	0	0	0	0	0	0	0	0	64	0	0	0	0	0	0	0	0
2	1.9	p__TM7	0	0	0	0	0	0	30	0	0	0	28	22	0	0	0	0	0	0	36	0	5	0	0	0	0	0	0	0	0	0	8	10	0	0	0	0	0	17	0	15	16	16	0	14	0	0	0
3	1.9.0	c__TM7-3	0	0	0	0	0	0	30	0	0	0	28	22	0	0	0	0	0	0	36	0	5	0	0	0	0	0	0	0	0	0	8	10	0	0	0	0	0	17	0	15	16	16	0	14	0	0	0
4	1.9.0.0	c__TM7-3_unclassified	0	0	0	0	0	0	30	0	0	0	12	22	0	0	0	0	0	0	36	0	5	0	0	0	0	0	0	0	0	0	8	10	0	0	0	0	0	17	0	15	16	0	0	14	0	0	0
5	1.9.0.0.0	c__TM7-3_unclassified	0	0	0	0	0	0	30	0	0	0	12	22	0	0	0	0	0	0	36	0	5	0	0	0	0	0	0	0	0	0	8	10	0	0	0	0	0	17	0	15	16	0	0	14	0	0	0
6	1.9.0.0.0.0	c__TM7-3_unclassified	0	0	0	0	0	0	30	0	0	0	12	22	0	0	0	0	0	0	36	0	5	0	0	0	0	0	0	0	0	0	8	10	0	0	0	0	0	17	0	15	16	0	0	14	0	0	0
7	1.9.0.0.0.0.0	c__TM7-3_unclassified	0	0	0	0	0	0	30	0	0	0	12	22	0	0	0	0	0	0	36	0	5	0	0	0	0	0	0	0	0	0	8	10	0	0	0	0	0	17	0	15	16	0	0	14	0	0	0
4	1.9.0.1	o__CW040	0	0	0	0	0	0	0	0	0	0	7	0	0	0	0	0	0	0	0	0	0	0	0	0	0	0	0	0	0	0	0	0	0	0	0	0	0	0	0	0	0	16	0	0	0	0	0
5	1.9.0.1.0	o__CW040_unclassified	0	0	0	0	0	0	0	0	0	0	7	0	0	0	0	0	0	0	0	0	0	0	0	0	0	0	0	0	0	0	0	0	0	0	0	0	0	0	0	0	0	16	0	0	0	0	0
6	1.9.0.1.0.0	o__CW040_unclassified	0	0	0	0	0	0	0	0	0	0	7	0	0	0	0	0	0	0	0	0	0	0	0	0	0	0	0	0	0	0	0	0	0	0	0	0	0	0	0	0	0	16	0	0	0	0	0
7	1.9.0.1.0.0.0	o__CW040_unclassified	0	0	0	0	0	0	0	0	0	0	7	0	0	0	0	0	0	0	0	0	0	0	0	0	0	0	0	0	0	0	0	0	0	0	0	0	0	0	0	0	0	16	0	0	0	0	0
4	1.9.0.2	o__I025	0	0	0	0	0	0	0	0	0	0	9	0	0	0	0	0	0	0	0	0	0	0	0	0	0	0	0	0	0	0	0	0	0	0	0	0	0	0	0	0	0	0	0	0	0	0	0
5	1.9.0.2.0	f__Rs-045	0	0	0	0	0	0	0	0	0	0	9	0	0	0	0	0	0	0	0	0	0	0	0	0	0	0	0	0	0	0	0	0	0	0	0	0	0	0	0	0	0	0	0	0	0	0	0
6	1.9.0.2.0.0	f__Rs-045_unclassified	0	0	0	0	0	0	0	0	0	0	9	0	0	0	0	0	0	0	0	0	0	0	0	0	0	0	0	0	0	0	0	0	0	0	0	0	0	0	0	0	0	0	0	0	0	0	0
7	1.9.0.2.0.0.0	f__Rs-045_unclassified	0	0	0	0	0	0	0	0	0	0	9	0	0	0	0	0	0	0	0	0	0	0	0	0	0	0	0	0	0	0	0	0	0	0	0	0	0	0	0	0	0	0	0	0	0	0	0
2	1.10	p__Tenericutes	0	0	52	0	0	0	0	0	64	0	0	25	0	0	0	0	0	0	0	0	40	48	441	0	0	155	0	0	68	61	646	335	0	34	32	0	0	11	201	0	0	0	0	0	0	0	9
3	1.10.0	c__Mollicutes	0	0	52	0	0	0	0	0	64	0	0	25	0	0	0	0	0	0	0	0	40	48	441	0	0	155	0	0	68	61	646	335	0	34	32	0	0	11	201	0	0	0	0	0	0	0	9
4	1.10.0.0	o__RF39	0	0	52	0	0	0	0	0	64	0	0	25	0	0	0	0	0	0	0	0	40	48	441	0	0	155	0	0	68	61	646	335	0	34	32	0	0	11	201	0	0	0	0	0	0	0	9
5	1.10.0.0.0	o__RF39_unclassified	0	0	52	0	0	0	0	0	64	0	0	25	0	0	0	0	0	0	0	0	40	48	441	0	0	155	0	0	68	61	646	335	0	34	32	0	0	11	201	0	0	0	0	0	0	0	9
6	1.10.0.0.0.0	o__RF39_unclassified	0	0	52	0	0	0	0	0	64	0	0	25	0	0	0	0	0	0	0	0	40	48	441	0	0	155	0	0	68	61	646	335	0	34	32	0	0	11	201	0	0	0	0	0	0	0	9
7	1.10.0.0.0.0.0	o__RF39_unclassified	0	0	52	0	0	0	0	0	64	0	0	25	0	0	0	0	0	0	0	0	40	48	441	0	0	155	0	0	68	61	646	335	0	34	32	0	0	11	201	0	0	0	0	0	0	0	9
3	1.10.1	c__RF3	0	0	0	0	0	0	0	0	0	0	0	0	0	0	0	0	0	0	0	0	0	0	0	0	0	0	0	0	0	0	0	0	0	0	0	0	0	0	0	0	0	0	0	0	0	0	0
4	1.10.1.0	o__ML615J-28	0	0	0	0	0	0	0	0	0	0	0	0	0	0	0	0	0	0	0	0	0	0	0	0	0	0	0	0	0	0	0	0	0	0	0	0	0	0	0	0	0	0	0	0	0	0	0
5	1.10.1.0.0	o__ML615J-28_unclassified	0	0	0	0	0	0	0	0	0	0	0	0	0	0	0	0	0	0	0	0	0	0	0	0	0	0	0	0	0	0	0	0	0	0	0	0	0	0	0	0	0	0	0	0	0	0	0
6	1.10.1.0.0.0	o__ML615J-28_unclassified	0	0	0	0	0	0	0	0	0	0	0	0	0	0	0	0	0	0	0	0	0	0	0	0	0	0	0	0	0	0	0	0	0	0	0	0	0	0	0	0	0	0	0	0	0	0	0
7	1.10.1.0.0.0.0	o__ML615J-28_unclassified	0	0	0	0	0	0	0	0	0	0	0	0	0	0	0	0	0	0	0	0	0	0	0	0	0	0	0	0	0	0	0	0	0	0	0	0	0	0	0	0	0	0	0	0	0	0	0
2	1.11	p__Verrucomicrobia	0	0	10813	0	6323	10	0	0	0	0	1633	0	181	0	0	0	0	81	189	0	954	3954	3674	1364	0	1643	865	0	34	193	0	0	0	0	0	0	156	0	1349	0	0	0	0	0	59	0	0
3	1.11.0	c__Opitutae	0	0	0	0	0	0	0	0	0	0	0	0	0	0	0	0	0	0	0	0	0	0	0	0	0	0	0	0	0	0	0	0	0	0	0	0	0	0	13	0	0	0	0	0	0	0	0
4	1.11.0.0	o__Cerasicoccales	0	0	0	0	0	0	0	0	0	0	0	0	0	0	0	0	0	0	0	0	0	0	0	0	0	0	0	0	0	0	0	0	0	0	0	0	0	0	13	0	0	0	0	0	0	0	0
5	1.11.0.0.0	f__Cerasicoccaceae	0	0	0	0	0	0	0	0	0	0	0	0	0	0	0	0	0	0	0	0	0	0	0	0	0	0	0	0	0	0	0	0	0	0	0	0	0	0	13	0	0	0	0	0	0	0	0
6	1.11.0.0.0.0	f__Cerasicoccaceae_unclassified	0	0	0	0	0	0	0	0	0	0	0	0	0	0	0	0	0	0	0	0	0	0	0	0	0	0	0	0	0	0	0	0	0	0	0	0	0	0	13	0	0	0	0	0	0	0	0
7	1.11.0.0.0.0.0	f__Cerasicoccaceae_unclassified	0	0	0	0	0	0	0	0	0	0	0	0	0	0	0	0	0	0	0	0	0	0	0	0	0	0	0	0	0	0	0	0	0	0	0	0	0	0	13	0	0	0	0	0	0	0	0
3	1.11.1	c__Verrucomicrobiae	0	0	10813	0	6323	10	0	0	0	0	1633	0	181	0	0	0	0	81	189	0	954	3954	3674	1364	0	1643	865	0	34	193	0	0	0	0	0	0	156	0	1336	0	0	0	0	0	59	0	0
4	1.11.1.0	o__Verrucomicrobiales	0	0	10813	0	6323	10	0	0	0	0	1633	0	181	0	0	0	0	81	189	0	954	3954	3674	1364	0	1643	865	0	34	193	0	0	0	0	0	0	156	0	1336	0	0	0	0	0	59	0	0
5	1.11.1.0.0	f__Verrucomicrobiaceae	0	0	10813	0	6323	10	0	0	0	0	1633	0	181	0	0	0	0	81	189	0	954	3954	3674	1364	0	1643	865	0	34	193	0	0	0	0	0	0	156	0	1336	0	0	0	0	0	59	0	0
6	1.11.1.0.0.0	g__Akkermansia	0	0	10813	0	6323	10	0	0	0	0	1633	0	181	0	0	0	0	81	189	0	954	3954	3674	1364	0	1643	865	0	34	193	0	0	0	0	0	0	156	0	1336	0	0	0	0	0	59	0	0
7	1.11.1.0.0.0.0	s__muciniphila	0	0	10813	0	6323	10	0	0	0	0	1633	0	181	0	0	0	0	81	189	0	954	3954	3674	1364	0	1643	865	0	34	193	0	0	0	0	0	0	156	0	1336	0	0	0	0	0	59	0	0
6	1.11.1.0.0.1	g__Haloferula	0	0	0	0	0	0	0	0	0	0	0	0	0	0	0	0	0	0	0	0	0	0	0	0	0	0	0	0	0	0	0	0	0	0	0	0	0	0	0	0	0	0	0	0	0	0	0
7	1.11.1.0.0.1.0	s__sargassicola	0	0	0	0	0	0	0	0	0	0	0	0	0	0	0	0	0	0	0	0	0	0	0	0	0	0	0	0	0	0	0	0	0	0	0	0	0	0	0	0	0	0	0	0	0	0	0
[truncated: 9 more columns]
